# Supplementary material for: Degradome sequencing reveals an integrative miRNA-mediated gene interaction network regulating rice seed vigor
Source: BMC Plant Biol. 2022 Jun 1;22:269. doi: 10.1186/s12870-022-03645-2 (PMC9158300; doi:10.1186/s12870-022-03645-2)
Supplement: Supplementary file 1 — Additional file 1: Table S1. List of primers used in this study. Table S2. List of miRNAs and target transcripts identified by degradome sequencing, along with the TPB value of the degradome transcript in the six libraries. Table S3. Statistics of the number of target genes in the degradome dataset or transcript database annotated by the GO terms and KEGG pathways. Table S4. Subcellular localization of different types of degradome transcripts. Table S5. A STRING-based network showing the interactions among nodes (i.e., genes or proteins). [file 12870_2022_3645_MOESM1_ESM.xlsx]

## Sheet: Table S1
Table S1. List of primers used in this study
Gene name	Forward primer (5′→ 3′)	Reverse primer (5′→ 3′)	Function of primers
miR160a	GGCGTGCAAGGAGCCA	GTCGTATCCAGTGCAGGGTCCGAGGTATTCGCACTGGATACGACCATGCT	RT-qPCR
miR164c	CGCGTGGAGAAGCAGGGTA	GTCGTATCCAGTGCAGGGTCCGAGGTATTCGCACTGGATACGACTGCACG
miR164e	GCGTGGAGAAGCAGGGCA	GTCGTATCCAGTGCAGGGTCCGAGGTATTCGCACTGGATACGACCTCACG
miR172d	GCGCGAGAATCTTGATGATG	GTCGTATCCAGTGCAGGGTCCGAGGTATTCGCACTGGATACGACATGCAG
miR1846	GCGTGACCCCGTTCTCCT	GTCGTATCCAGTGCAGGGTCCGAGGTATTCGCACTGGATACGACCCGGCG
miR1848	ACCTCGCCGGCGCGCG	GTCGTATCCAGTGCAGGGTCCGAGGTATTCGCACTGGATACGACTGCACG
miR393a	GCGTCCAAAGGGATCGCA	GTCGTATCCAGTGCAGGGTCCGAGGTATTCGCACTGGATACGACGATCAA
miR3979	GCGCGTCTCTCTCTCCCTT	GTCGTATCCAGTGCAGGGTCCGAGGTATTCGCACTGGATACGACGCCTTC
miR5075	GTTCTCCGTCGCCGCC	GTCGTATCCAGTGCAGGGTCCGAGGTATTCGCACTGGATACGACGCGGAC
miR529a	GCGCGCTGTACCCTCTCTC	GTCGTATCCAGTGCAGGGTCCGAGGTATTCGCACTGGATACGACGAAGAA
miR531b	CGCTCGCCGGGGCTGC	GTCGTATCCAGTGCAGGGTCCGAGGTATTCGCACTGGATACGACCGGCAC
miR812a	CGGACGGACGGTTAAACG	GTCGTATCCAGTGCAGGGTCCGAGGTATTCGCACTGGATACGACGTCCAA
U6	TACAGATAAGATTAGCATGGCCCC	GGACCATTTCTCGATTTGTACGTG
OMTN1	AGGACACCGGCCTCACGT	GATCCATGCGTTGCTGCC
OMTN2	TCGCGATCGAGGCATCTAC	CCCAAATCACCAAATAATCTACACCTA
OMTN3	TGCCTGAATTTGGCAGCTT	ACACCTCACCCCCAATGGA
OMTN4	ACAATATGGGTAGGGCGATCAA	TCCCTCTTCACATTGCCTTCA
OMTN5	CACGGGACTCCGCACCAA	TCCTGGCTATCACCCACTCATC
OMTN6	GGTCGGGAGCTACGAGCAA	TGATGGAGCCCTTCATTGG
Os02g0436400	CTTTCTGGTCACGCATTTCACA	GGCAGCATCCACAGTTCCCTCT
Os02g0697300	TTTGATGTGGCTCGTAAC	TTTGGACAGCACCTTTT
Os03g0343300	CGAGCGGAAGATAAGG	CATCACGGGCAGTTTT
D3	TACTGCTGGACCGAGGACG	CGACGCAATCGCTGAACC
OsPSKR3	AGAACAAGGATGACGGCAAGG	TAGACCAAAGCCACCACAACC
Os07g0633100	CCTACGCCTACAACGACTACTACCA	GAGAAGACGCATTGCCCTGAA
Os08g0295100	CAAGTTGCCCATAGTGC	AGTCTGAGTGCCGTTTT
Os10g0571100	CTGCCGCATCTGGTGA	GGAATCGGAGCTGGTCTT
OsARF18	CCACCTTGCTCCATTCTCG	GCAGTTTGTTAAGGTGGAGATCTG
OsGAPC3	CGGGATCCGTCGTCCTCGCATCTCCA	CGGGATCCCGCAAAGGCCACGTTATT
OsGAPC3	CGGGATCCGTCGTCCTCGCATCTCCA	CGGGATCCCGCAAAGGCCACGTTATT
OsNAC52	TGGATCATGCACGAGTACCGC	CACGCCGCCTTTCTTGTTG
OsPER1	CCTACAAGCCTGGGAACCG	ACCGCACGCACCACCTCATC
OsPSK5	CCGACTGGTCGTCGTTCTTC	CCTCAGCTGCTCCCATCAAC
REFA1	CGGCTACAACCCTGACA	ACACGACCCACAGGCAC
RSR1	CTCGCAGCTCGCAATACC	TCTTCATCTGCCTCATGTCCT
OsTIR1	TCCAGGTGCTCCGCCTCGTCTCCT	CCGGGAAGAGGCTGAGCCAATGAA
Osactin	CAATGTGCCAGCTATGTATGTCGCC	TTCCCGTTCAGCAGTGGTAGTGAAG
Atactin	GCCATCCAAGCTGTTCTCTC	GCTCGTAGTCAACAGCAACAA
Os02g0817500	TCGTCGAACAGCCTGAGTACAACC	GTGAGAACTCCCGAAGCTAGAGGG	RT-PCR and Semi-quantitative RT-PCR
Os02g0817500-1390	ttctgcactaggtacctgcagATGCAGTACAAGAACCTGGGGA	cggggatccgtcgacctgcagTCTGTATGACTCGGTGCGCTT	Expression vector construction
Os02g0817500-pBT3-N	gccattacggccaggcctttATGCAGTACAAGAACCTGGGGA	gggccaaagcggccttaattTCATCTGTATGACTCGGTGCGC
Os02g0817500-PGBKT7	atggccatggaggccgaattcATGCAGTACAAGAACCTGGGGA	ctagttatgcggccgctgcagTCATCTGTATGACTCGGTGCGC
PGADT7	TAATACGACTCACTATAGGG	AGATGGTGCACGATGCACAG
pPR3	CTTTCCTTATACATTAGGACC	GGGACCTAGACTTCAGGTTG
gRT1	CTAGCTTCGGGAGTTCTCACGTTTTAGAGCTAGAAAT		CRISPR/Cas9 vector construction
OsU6aT1	GTGAGAACTCCCGAAGCTAGCGGCAGCCAAGCCAGCA
Cas9	ATTCAACTGAGTGTGTAGGA	GTTACAGCGTAGTATTGTCG	Sequencing
Hygromycin	TGTAGTGTATTGACCGATTCCTTGC	GTTCGACAGCGTCTCCGACCTGAT	Identification of transgenic plants

## Sheet: Table S2
Table S2. List of miRNAs and target transcripts identified by degradome sequencing, along with the TPB value of the target transcript in the six libraries
miRNA	miRNA_seq	Transcript	A1_TPB	B1_TPB	A2_TPB	B2_TPB	A3_TPB	B3_TPB
osa-miR1320-3p	TGTAAAATTCATTCGTTCCAA	Os03t0174600-01	0	0	25.3319	21.4055	0	46.5244
osa-miR1320-3p	TGTAAAATTCATTCGTTCCAA	Os03t0174600-02	0	0	25.3319	21.4055	0	46.5244
osa-miR1320-5p	TGGAACGGAGGAATTTTATAG	Os01t0897500-02	85.8709	129.593	12.666	0	4.75958	0
osa-miR1320-5p	TGGAACGGAGGAATTTTATAG	Os01t0860400-01	0	0	0	42.8109	0	26.5854
osa-miR1424	ATGCACACTGATGCTGATTGT	Os10t0501900-01	0	0	25.3319	256.866	104.711	39.878
osa-miR1425-3p	CAGCAAGAACTGGATCTTAAT	Os08t0191700-01	96.6048	64.7963	50.6639	32.1082	54.7352	6.64634
osa-miR1425-3p	CAGCAAGAACTGGATCTTAAT	Os08t0191700-02	96.6048	64.7963	50.6639	32.1082	54.7352	6.64634
osa-miR1425-3p	CAGCAAGAACTGGATCTTAAT	Os08t0191700-03	96.6048	64.7963	50.6639	32.1082	54.7352	6.64634
osa-miR1425-3p	CAGCAAGAACTGGATCTTAAT	Os08t0191700-04	96.6048	64.7963	50.6639	32.1082	54.7352	6.64634
osa-miR1425-3p	CAGCAAGAACTGGATCTTAAT	Os09t0452900-01	42.9355	0	0	0	0	0
osa-miR1425-5p	TAGGATTCAATCCTTGCTGCT	Os10t0499500-01	0	259.185	0	0	0	66.4634
osa-miR1425-5p	TAGGATTCAATCCTTGCTGCT	Os08t0107800-01	85.8709	86.3951	25.3319	0	57.115	79.7561
osa-miR1425-5p	TAGGATTCAATCCTTGCTGCT	Os05t0485300-01	42.9355	259.185	0	85.6219	19.0383	159.512
osa-miR1425-5p	TAGGATTCAATCCTTGCTGCT	Os10t0495200-01	0	43.1976	0	0	0	0
osa-miR1425-5p	TAGGATTCAATCCTTGCTGCT	Os10t0495200-02	0	43.1976	0	0	0	0
osa-miR1425-5p	TAGGATTCAATCCTTGCTGCT	Os10t0495400-01	0	43.1976	0	0	0	0
osa-miR1425-5p	TAGGATTCAATCCTTGCTGCT	Os10t0497300-01	42.9355	0	0	0	0	0
osa-miR1425-5p	TAGGATTCAATCCTTGCTGCT	Os10t0497366-00	0	43.1976	0	0	0	0
osa-miR1426	AGAATCTTGATGATGATTAAA	Os11t0198100-01	0	0	0	128.433	0	53.1707
osa-miR1426	AGAATCTTGATGATGATTAAA	Os10t0151800-01	128.806	287.984	75.9958	156.973	130.095	106.341
osa-miR1427	TGCGGAACCGTGCGGTGGCGC	Os05t0429700-01	0	57.5967	0	0	12.6922	0
osa-miR1427	TGCGGAACCGTGCGGTGGCGC	Os05t0429700-02	0	57.5967	0	0	12.6922	0
osa-miR1427	TGCGGAACCGTGCGGTGGCGC	Os05t0429700-03	0	57.5967	0	0	12.6922	0
osa-miR1427	TGCGGAACCGTGCGGTGGCGC	Os04t0490000-01	0	0	0	128.433	0	13.2927
osa-miR1427	TGCGGAACCGTGCGGTGGCGC	Os06t0614000-01	0	0	0	0	0	13.2927
osa-miR1427	TGCGGAACCGTGCGGTGGCGC	Os01t0134700-01	42.9355	0	0	0	0	0
osa-miR1427	TGCGGAACCGTGCGGTGGCGC	Os01t0279100-01	0	0	0	42.8109	0	0
osa-miR1427	TGCGGAACCGTGCGGTGGCGC	Os04t0395600-01	0	0	75.9958	299.676	0	0
osa-miR1427	TGCGGAACCGTGCGGTGGCGC	Os04t0395600-02	0	0	75.9958	299.676	0	0
osa-miR1428a-5p	CGTTTTGCAAATTCGCAGGCC	Os04t0492100-01	0	172.79	0	0	0	13.2927
osa-miR1428e-3p	TAAGATAATGCCATGAATTTG	Os03t0289100-01	14.3118	403.177	151.992	128.433	72.9803	168.374
osa-miR1428e-3p	TAAGATAATGCCATGAATTTG	Os03t0289100-02	14.3118	403.177	151.992	128.433	72.9803	168.374
osa-miR1429-3p	GTTGCACGGGTTTGTATGTTG	Os03t0408500-01	0	0	75.9958	214.055	19.0383	13.2927
osa-miR1430	TGGTGAGCCTTCCTGGCTAAG	Os12t0578000-01	0	0	0	0	9.51917	0
osa-miR1432-3p	CAGGTGTCATCTCCCCTGAAC	Os03t0309000-01	42.9355	0	25.3319	0	0	13.2927
osa-miR1432-3p	CAGGTGTCATCTCCCCTGAAC	Os04t0165700-01	0	86.3951	0	0	0	0
osa-miR1432-3p	CAGGTGTCATCTCCCCTGAAC	Os09t0539200-01	0	0	25.3319	0	0	0
osa-miR1432-5p	ATCAGGAGAGATGACACCGAC	Os04t0605500-01	128.806	43.1976	25.3319	0	14.2788	0
osa-miR1432-5p	ATCAGGAGAGATGACACCGAC	Os04t0605500-02	128.806	43.1976	25.3319	0	14.2788	0
osa-miR1432-5p	ATCAGGAGAGATGACACCGAC	Os05t0164800-01	21.4677	0	0	21.4055	0	0
osa-miR1432-5p	ATCAGGAGAGATGACACCGAC	Os05t0164800-02	21.4677	0	0	21.4055	0	0
osa-miR1435	TTTCTTAAGTCAAACTTTTT	Os03t0698500-01	0	0	0	214.055	0	79.7561
osa-miR1435	TTTCTTAAGTCAAACTTTTT	Os04t0348300-01	42.9355	129.593	164.658	42.8109	47.5958	139.573
osa-miR1435	TTTCTTAAGTCAAACTTTTT	Os04t0348300-02	42.9355	129.593	164.658	42.8109	47.5958	139.573
osa-miR1436	ACATTATGGGACGGAGGGAGT	Os01t0391600-00	0	0	0	0	28.5575	0
osa-miR1436	ACATTATGGGACGGAGGGAGT	Os02t0652100-01	0	0	0	0	3.17306	0
osa-miR1436	ACATTATGGGACGGAGGGAGT	Os07t0691700-01	0	86.3951	0	0	9.51917	0
osa-miR1436	ACATTATGGGACGGAGGGAGT	Os12t0107500-01	0	0	0	0	6.34611	0
osa-miR1436	ACATTATGGGACGGAGGGAGT	Os09t0248000-02	0	0	0	0	9.51917	6.64634
osa-miR1436	ACATTATGGGACGGAGGGAGT	Os09t0248000-04	0	0	0	0	9.51917	6.64634
osa-miR1436	ACATTATGGGACGGAGGGAGT	Os09t0271000-01	0	0	0	0	0	19.4959
osa-miR1436	ACATTATGGGACGGAGGGAGT	Os05t0214232-00	0	0	0	0	25.3844	26.5854
osa-miR1436	ACATTATGGGACGGAGGGAGT	Os12t0639800-00	25.0457	86.3951	0	0	65.0476	43.2012
osa-miR1436	ACATTATGGGACGGAGGGAGT	Os01t0513200-01	42.9355	0	0	0	0	53.1707
osa-miR1436	ACATTATGGGACGGAGGGAGT	Os01t0530400-02	214.677	172.79	88.6618	192.649	181.657	159.069
osa-miR1436	ACATTATGGGACGGAGGGAGT	Os08t0472600-01	815.774	259.185	354.647	0	552.112	252.561
osa-miR1436	ACATTATGGGACGGAGGGAGT	Os02t0184100-01	85.8709	201.589	25.3319	99.8922	63.4611	278.482
osa-miR1436	ACATTATGGGACGGAGGGAGT	Os01t0651200-01	0	0	25.3319	0	0	0
osa-miR1436	ACATTATGGGACGGAGGGAGT	Os02t0188201-01	0	0	25.3319	85.6219	0	0
osa-miR1436	ACATTATGGGACGGAGGGAGT	Os07t0682600-01	0	0	12.666	0	0	0
osa-miR1436	ACATTATGGGACGGAGGGAGT	Os10t0470100-01	0	0	25.3319	0	0	0
osa-miR1437a	TCCGGCGCCGCACTAGGCACTG	Os01t0328400-01	21.4677	0	50.6639	42.8109	28.5575	13.2927
osa-miR1439	TTTTGGAACGGAGTGAGTATT	Os02t0807700-01	0	0	0	10.7027	4.75958	4.43089
osa-miR1439	TTTTGGAACGGAGTGAGTATT	Os08t0434566-01	0	0	0	0	38.0767	5.31707
osa-miR1439	TTTTGGAACGGAGTGAGTATT	Os07t0466200-01	0	0	0	0	14.2788	6.64634
osa-miR1439	TTTTGGAACGGAGTGAGTATT	Os07t0466200-02	0	0	0	0	14.2788	6.64634
osa-miR1439	TTTTGGAACGGAGTGAGTATT	Os10t0134250-01	0	0	18.5768	67.784	0	13.2927
osa-miR1439	TTTTGGAACGGAGTGAGTATT	Os07t0691700-01	0	0	0	0	0	26.5854
osa-miR1439	TTTTGGAACGGAGTGAGTATT	Os01t0863100-01	128.806	0	0	0	9.51917	39.878
osa-miR1439	TTTTGGAACGGAGTGAGTATT	Os01t0513200-01	0	0	0	0	0	53.1707
osa-miR1439	TTTTGGAACGGAGTGAGTATT	Os01t0785700-01	0	172.79	0	0	0	66.4634
osa-miR1439	TTTTGGAACGGAGTGAGTATT	Os06t0715400-01	0	0	0	0	0	99.6951
osa-miR1439	TTTTGGAACGGAGTGAGTATT	Os07t0673100-01	0	0	50.6639	0	0	0
osa-miR1440a	TGCTCAAATACCACTCTCCT	Os03t0145500-01	0	0	25.3319	0	38.0767	0
osa-miR1441	ACCGGATGTCGGAAAAGGTTT	Os01t0226700-01	0	0	0	0	0	26.5854
osa-miR1442	ATTCATAGTACTAGATGTGT	Os02t0833200-01	0	0	0	0	28.5575	0
osa-miR1442	ATTCATAGTACTAGATGTGT	Os04t0466600-01	85.8709	172.79	0	0	19.0383	0
osa-miR1442	ATTCATAGTACTAGATGTGT	Os09t0513800-01	85.8709	0	0	0	9.51917	13.2927
osa-miR1442	ATTCATAGTACTAGATGTGT	Os10t0406701-01	0	0	25.3319	0	19.0383	26.5854
osa-miR1442	ATTCATAGTACTAGATGTGT	Os01t0513200-01	0	0	0	0	0	53.1707
osa-miR1442	ATTCATAGTACTAGATGTGT	Os04t0350100-01	0	172.79	0	85.6219	9.51917	53.1707
osa-miR156a	TGACAGAAGAGAGTGAGCAC	Os08t0509600-01	128.806	0	101.328	0	57.115	0
osa-miR156a	TGACAGAAGAGAGTGAGCAC	Os09t0513100-01	0	0	0	42.8109	19.0383	0
osa-miR156a	TGACAGAAGAGAGTGAGCAC	Os02t0445200-00	0	0	0	0	0	13.2927
osa-miR156a	TGACAGAAGAGAGTGAGCAC	Os06t0644600-01	0	0	0	0	0	26.5854
osa-miR156a	TGACAGAAGAGAGTGAGCAC	Os06t0674000-01	0	86.3951	25.3319	42.8109	0	279.146
osa-miR156a	TGACAGAAGAGAGTGAGCAC	Os11t0496600-00	257.613	259.185	278.651	214.055	218.941	558.293
osa-miR156a	TGACAGAAGAGAGTGAGCAC	Os02t0174100-01	42.9355	907.149	25.3319	107.027	80.9129	631.402
osa-miR156a	TGACAGAAGAGAGTGAGCAC	Os02t0174100-02	42.9355	907.149	25.3319	107.027	80.9129	631.402
osa-miR156a	TGACAGAAGAGAGTGAGCAC	Os08t0531600-01	42.9355	691.161	0	556.542	28.5575	651.341
osa-miR156a	TGACAGAAGAGAGTGAGCAC	Os02t0139400-01	42.9355	691.161	202.655	85.6219	104.711	704.512
osa-miR156a	TGACAGAAGAGAGTGAGCAC	Os09t0491532-01	171.742	691.161	202.655	214.055	180.864	717.805
osa-miR156a	TGACAGAAGAGAGTGAGCAC	Os06t0703500-01	42.9355	777.556	16.888	99.8922	31.7306	717.805
osa-miR156a	TGACAGAAGAGAGTGAGCAC	Os06t0703500-02	42.9355	777.556	16.888	99.8922	31.7306	717.805
osa-miR156a	TGACAGAAGAGAGTGAGCAC	Os06t0703500-03	42.9355	777.556	16.888	99.8922	31.7306	717.805
osa-miR156a	TGACAGAAGAGAGTGAGCAC	Os09t0507100-00	0	2246.27	25.3319	342.487	28.5575	744.39
osa-miR156a	TGACAGAAGAGAGTGAGCAC	Os01t0922600-01	128.806	1036.74	0	85.6219	0	1222.93
osa-miR156a	TGACAGAAGAGAGTGAGCAC	Os06t0663500-00	1159.26	10281	886.618	3125.2	856.725	5450
osa-miR156b-3p	GCTCACTCTCTATCTGTCAGC	Os06t0127300-01	0	0	0	0	9.51917	0
osa-miR156b-5p	TGACAGAAGAGAGTGAGCAC	Os08t0509600-01	128.806	0	101.328	0	57.115	0
osa-miR156b-5p	TGACAGAAGAGAGTGAGCAC	Os02t0445200-00	0	0	0	0	0	13.2927
osa-miR156b-5p	TGACAGAAGAGAGTGAGCAC	Os06t0644600-01	0	0	0	0	0	26.5854
osa-miR156b-5p	TGACAGAAGAGAGTGAGCAC	Os09t0513100-01	0	0	0	42.8109	0	26.5854
osa-miR156b-5p	TGACAGAAGAGAGTGAGCAC	Os06t0674000-01	0	86.3951	25.3319	42.8109	0	279.146
osa-miR156b-5p	TGACAGAAGAGAGTGAGCAC	Os11t0496600-00	257.613	259.185	278.651	214.055	218.941	558.293
osa-miR156b-5p	TGACAGAAGAGAGTGAGCAC	Os02t0174100-01	42.9355	907.149	25.3319	107.027	80.9129	631.402
osa-miR156b-5p	TGACAGAAGAGAGTGAGCAC	Os02t0174100-02	42.9355	907.149	25.3319	107.027	80.9129	631.402
osa-miR156b-5p	TGACAGAAGAGAGTGAGCAC	Os08t0531600-01	42.9355	691.161	0	556.542	28.5575	651.341
osa-miR156b-5p	TGACAGAAGAGAGTGAGCAC	Os02t0139400-01	42.9355	691.161	202.655	85.6219	104.711	704.512
osa-miR156b-5p	TGACAGAAGAGAGTGAGCAC	Os09t0491532-01	171.742	691.161	202.655	214.055	180.864	717.805
osa-miR156b-5p	TGACAGAAGAGAGTGAGCAC	Os06t0703500-01	42.9355	777.556	16.888	99.8922	31.7306	717.805
osa-miR156b-5p	TGACAGAAGAGAGTGAGCAC	Os06t0703500-02	42.9355	777.556	16.888	99.8922	31.7306	717.805
osa-miR156b-5p	TGACAGAAGAGAGTGAGCAC	Os06t0703500-03	42.9355	777.556	16.888	99.8922	31.7306	717.805
osa-miR156b-5p	TGACAGAAGAGAGTGAGCAC	Os09t0507100-00	0	2246.27	25.3319	342.487	28.5575	744.39
osa-miR156b-5p	TGACAGAAGAGAGTGAGCAC	Os01t0922600-01	128.806	1036.74	0	85.6219	0	1222.93
osa-miR156b-5p	TGACAGAAGAGAGTGAGCAC	Os06t0663500-00	1159.26	10281	886.618	3125.2	856.725	5450
osa-miR156c-3p	GCTCACTTCTCTCTCTGTCAGC	Os01t0142500-01	0	0	0	0	38.0767	0
osa-miR156c-3p	GCTCACTTCTCTCTCTGTCAGC	Os05t0586050-01	0	0	0	0	9.51917	0
osa-miR156c-5p	TGACAGAAGAGAGTGAGCAC	Os08t0509600-01	128.806	0	101.328	0	57.115	0
osa-miR156c-5p	TGACAGAAGAGAGTGAGCAC	Os02t0445200-00	0	0	0	0	0	13.2927
osa-miR156c-5p	TGACAGAAGAGAGTGAGCAC	Os06t0644600-01	0	0	0	0	0	26.5854
osa-miR156c-5p	TGACAGAAGAGAGTGAGCAC	Os09t0513100-01	0	0	0	42.8109	0	26.5854
osa-miR156c-5p	TGACAGAAGAGAGTGAGCAC	Os06t0674000-01	0	86.3951	25.3319	42.8109	0	279.146
osa-miR156c-5p	TGACAGAAGAGAGTGAGCAC	Os11t0496600-00	257.613	259.185	278.651	214.055	218.941	558.293
osa-miR156c-5p	TGACAGAAGAGAGTGAGCAC	Os02t0174100-01	42.9355	907.149	25.3319	107.027	80.9129	631.402
osa-miR156c-5p	TGACAGAAGAGAGTGAGCAC	Os02t0174100-02	42.9355	907.149	25.3319	107.027	80.9129	631.402
osa-miR156c-5p	TGACAGAAGAGAGTGAGCAC	Os08t0531600-01	42.9355	691.161	0	556.542	28.5575	651.341
osa-miR156c-5p	TGACAGAAGAGAGTGAGCAC	Os02t0139400-01	42.9355	691.161	202.655	85.6219	104.711	704.512
osa-miR156c-5p	TGACAGAAGAGAGTGAGCAC	Os09t0491532-01	171.742	691.161	202.655	214.055	180.864	717.805
osa-miR156c-5p	TGACAGAAGAGAGTGAGCAC	Os06t0703500-01	42.9355	777.556	16.888	99.8922	31.7306	717.805
osa-miR156c-5p	TGACAGAAGAGAGTGAGCAC	Os06t0703500-02	42.9355	777.556	16.888	99.8922	31.7306	717.805
osa-miR156c-5p	TGACAGAAGAGAGTGAGCAC	Os06t0703500-03	42.9355	777.556	16.888	99.8922	31.7306	717.805
osa-miR156c-5p	TGACAGAAGAGAGTGAGCAC	Os09t0507100-00	0	2246.27	25.3319	342.487	28.5575	744.39
osa-miR156c-5p	TGACAGAAGAGAGTGAGCAC	Os01t0922600-01	128.806	1036.74	0	85.6219	0	1222.93
osa-miR156c-5p	TGACAGAAGAGAGTGAGCAC	Os06t0663500-00	1159.26	10281	886.618	3125.2	856.725	5450
osa-miR156d	TGACAGAAGAGAGTGAGCAC	Os08t0509600-01	128.806	0	101.328	0	57.115	0
osa-miR156d	TGACAGAAGAGAGTGAGCAC	Os02t0445200-00	0	0	0	0	0	13.2927
osa-miR156d	TGACAGAAGAGAGTGAGCAC	Os06t0644600-01	0	0	0	0	0	26.5854
osa-miR156d	TGACAGAAGAGAGTGAGCAC	Os09t0513100-01	0	0	0	42.8109	0	26.5854
osa-miR156d	TGACAGAAGAGAGTGAGCAC	Os06t0674000-01	0	86.3951	25.3319	42.8109	0	279.146
osa-miR156d	TGACAGAAGAGAGTGAGCAC	Os11t0496600-00	257.613	259.185	278.651	214.055	218.941	558.293
osa-miR156d	TGACAGAAGAGAGTGAGCAC	Os02t0174100-01	42.9355	907.149	25.3319	107.027	80.9129	631.402
osa-miR156d	TGACAGAAGAGAGTGAGCAC	Os02t0174100-02	42.9355	907.149	25.3319	107.027	80.9129	631.402
osa-miR156d	TGACAGAAGAGAGTGAGCAC	Os08t0531600-01	42.9355	691.161	0	556.542	28.5575	651.341
osa-miR156d	TGACAGAAGAGAGTGAGCAC	Os02t0139400-01	42.9355	691.161	202.655	85.6219	104.711	704.512
osa-miR156d	TGACAGAAGAGAGTGAGCAC	Os09t0491532-01	171.742	691.161	202.655	214.055	180.864	717.805
osa-miR156d	TGACAGAAGAGAGTGAGCAC	Os06t0703500-01	42.9355	777.556	16.888	99.8922	31.7306	717.805
osa-miR156d	TGACAGAAGAGAGTGAGCAC	Os06t0703500-02	42.9355	777.556	16.888	99.8922	31.7306	717.805
osa-miR156d	TGACAGAAGAGAGTGAGCAC	Os06t0703500-03	42.9355	777.556	16.888	99.8922	31.7306	717.805
osa-miR156d	TGACAGAAGAGAGTGAGCAC	Os09t0507100-00	0	2246.27	25.3319	342.487	28.5575	744.39
osa-miR156d	TGACAGAAGAGAGTGAGCAC	Os01t0922600-01	128.806	1036.74	0	85.6219	0	1222.93
osa-miR156d	TGACAGAAGAGAGTGAGCAC	Os06t0663500-00	1159.26	10281	886.618	3125.2	856.725	5450
osa-miR156e	TGACAGAAGAGAGTGAGCAC	Os08t0509600-01	128.806	0	101.328	0	57.115	0
osa-miR156e	TGACAGAAGAGAGTGAGCAC	Os02t0445200-00	0	0	0	0	0	13.2927
osa-miR156e	TGACAGAAGAGAGTGAGCAC	Os06t0644600-01	0	0	0	0	0	26.5854
osa-miR156e	TGACAGAAGAGAGTGAGCAC	Os09t0513100-01	0	0	0	42.8109	0	26.5854
osa-miR156e	TGACAGAAGAGAGTGAGCAC	Os06t0674000-01	0	86.3951	25.3319	42.8109	0	279.146
osa-miR156e	TGACAGAAGAGAGTGAGCAC	Os11t0496600-00	257.613	259.185	278.651	214.055	218.941	558.293
osa-miR156e	TGACAGAAGAGAGTGAGCAC	Os02t0174100-01	42.9355	907.149	25.3319	107.027	80.9129	631.402
osa-miR156e	TGACAGAAGAGAGTGAGCAC	Os02t0174100-02	42.9355	907.149	25.3319	107.027	80.9129	631.402
osa-miR156e	TGACAGAAGAGAGTGAGCAC	Os08t0531600-01	42.9355	691.161	0	556.542	28.5575	651.341
osa-miR156e	TGACAGAAGAGAGTGAGCAC	Os02t0139400-01	42.9355	691.161	202.655	85.6219	104.711	704.512
osa-miR156e	TGACAGAAGAGAGTGAGCAC	Os09t0491532-01	171.742	691.161	202.655	214.055	180.864	717.805
osa-miR156e	TGACAGAAGAGAGTGAGCAC	Os06t0703500-01	42.9355	777.556	16.888	99.8922	31.7306	717.805
osa-miR156e	TGACAGAAGAGAGTGAGCAC	Os06t0703500-02	42.9355	777.556	16.888	99.8922	31.7306	717.805
osa-miR156e	TGACAGAAGAGAGTGAGCAC	Os06t0703500-03	42.9355	777.556	16.888	99.8922	31.7306	717.805
osa-miR156e	TGACAGAAGAGAGTGAGCAC	Os09t0507100-00	0	2246.27	25.3319	342.487	28.5575	744.39
osa-miR156e	TGACAGAAGAGAGTGAGCAC	Os01t0922600-01	128.806	1036.74	0	85.6219	0	1222.93
osa-miR156e	TGACAGAAGAGAGTGAGCAC	Os06t0663500-00	1159.26	10281	886.618	3125.2	856.725	5450
osa-miR156f-5p	TGACAGAAGAGAGTGAGCAC	Os08t0509600-01	128.806	0	101.328	0	57.115	0
osa-miR156f-5p	TGACAGAAGAGAGTGAGCAC	Os02t0445200-00	0	0	0	0	0	13.2927
osa-miR156f-5p	TGACAGAAGAGAGTGAGCAC	Os06t0644600-01	0	0	0	0	0	26.5854
osa-miR156f-5p	TGACAGAAGAGAGTGAGCAC	Os09t0513100-01	0	0	0	42.8109	0	26.5854
osa-miR156f-5p	TGACAGAAGAGAGTGAGCAC	Os06t0674000-01	0	86.3951	25.3319	42.8109	0	279.146
osa-miR156f-5p	TGACAGAAGAGAGTGAGCAC	Os11t0496600-00	257.613	259.185	278.651	214.055	218.941	558.293
osa-miR156f-5p	TGACAGAAGAGAGTGAGCAC	Os02t0174100-01	42.9355	907.149	25.3319	107.027	80.9129	631.402
osa-miR156f-5p	TGACAGAAGAGAGTGAGCAC	Os02t0174100-02	42.9355	907.149	25.3319	107.027	80.9129	631.402
osa-miR156f-5p	TGACAGAAGAGAGTGAGCAC	Os08t0531600-01	42.9355	691.161	0	556.542	28.5575	651.341
osa-miR156f-5p	TGACAGAAGAGAGTGAGCAC	Os02t0139400-01	42.9355	691.161	202.655	85.6219	104.711	704.512
osa-miR156f-5p	TGACAGAAGAGAGTGAGCAC	Os09t0491532-01	171.742	691.161	202.655	214.055	180.864	717.805
osa-miR156f-5p	TGACAGAAGAGAGTGAGCAC	Os06t0703500-01	42.9355	777.556	16.888	99.8922	31.7306	717.805
osa-miR156f-5p	TGACAGAAGAGAGTGAGCAC	Os06t0703500-02	42.9355	777.556	16.888	99.8922	31.7306	717.805
osa-miR156f-5p	TGACAGAAGAGAGTGAGCAC	Os06t0703500-03	42.9355	777.556	16.888	99.8922	31.7306	717.805
osa-miR156f-5p	TGACAGAAGAGAGTGAGCAC	Os09t0507100-00	0	2246.27	25.3319	342.487	28.5575	744.39
osa-miR156f-5p	TGACAGAAGAGAGTGAGCAC	Os01t0922600-01	128.806	1036.74	0	85.6219	0	1222.93
osa-miR156f-5p	TGACAGAAGAGAGTGAGCAC	Os06t0663500-00	1159.26	10281	886.618	3125.2	856.725	5450
osa-miR156g-3p	GCTCACTTCTCTCTCTGTCAGC	Os01t0142500-01	0	0	0	0	38.0767	0
osa-miR156g-3p	GCTCACTTCTCTCTCTGTCAGC	Os05t0586050-01	0	0	0	0	9.51917	0
osa-miR156g-5p	TGACAGAAGAGAGTGAGCAC	Os08t0509600-01	128.806	0	101.328	0	57.115	0
osa-miR156g-5p	TGACAGAAGAGAGTGAGCAC	Os02t0445200-00	0	0	0	0	0	13.2927
osa-miR156g-5p	TGACAGAAGAGAGTGAGCAC	Os06t0644600-01	0	0	0	0	0	26.5854
osa-miR156g-5p	TGACAGAAGAGAGTGAGCAC	Os09t0513100-01	0	0	0	42.8109	0	26.5854
osa-miR156g-5p	TGACAGAAGAGAGTGAGCAC	Os06t0674000-01	0	86.3951	25.3319	42.8109	0	279.146
osa-miR156g-5p	TGACAGAAGAGAGTGAGCAC	Os11t0496600-00	257.613	259.185	278.651	214.055	218.941	558.293
osa-miR156g-5p	TGACAGAAGAGAGTGAGCAC	Os02t0174100-01	42.9355	907.149	25.3319	107.027	80.9129	631.402
osa-miR156g-5p	TGACAGAAGAGAGTGAGCAC	Os02t0174100-02	42.9355	907.149	25.3319	107.027	80.9129	631.402
osa-miR156g-5p	TGACAGAAGAGAGTGAGCAC	Os08t0531600-01	42.9355	691.161	0	556.542	28.5575	651.341
osa-miR156g-5p	TGACAGAAGAGAGTGAGCAC	Os02t0139400-01	42.9355	691.161	202.655	85.6219	104.711	704.512
osa-miR156g-5p	TGACAGAAGAGAGTGAGCAC	Os09t0491532-01	171.742	691.161	202.655	214.055	180.864	717.805
osa-miR156g-5p	TGACAGAAGAGAGTGAGCAC	Os06t0703500-01	42.9355	777.556	16.888	99.8922	31.7306	717.805
osa-miR156g-5p	TGACAGAAGAGAGTGAGCAC	Os06t0703500-02	42.9355	777.556	16.888	99.8922	31.7306	717.805
osa-miR156g-5p	TGACAGAAGAGAGTGAGCAC	Os06t0703500-03	42.9355	777.556	16.888	99.8922	31.7306	717.805
osa-miR156g-5p	TGACAGAAGAGAGTGAGCAC	Os09t0507100-00	0	2246.27	25.3319	342.487	28.5575	744.39
osa-miR156g-5p	TGACAGAAGAGAGTGAGCAC	Os01t0922600-01	128.806	1036.74	0	85.6219	0	1222.93
osa-miR156g-5p	TGACAGAAGAGAGTGAGCAC	Os06t0663500-00	1159.26	10281	886.618	3125.2	856.725	5450
osa-miR156h-5p	TGACAGAAGAGAGTGAGCAC	Os08t0509600-01	128.806	0	101.328	0	57.115	0
osa-miR156h-5p	TGACAGAAGAGAGTGAGCAC	Os02t0445200-00	0	0	0	0	0	13.2927
osa-miR156h-5p	TGACAGAAGAGAGTGAGCAC	Os06t0644600-01	0	0	0	0	0	26.5854
osa-miR156h-5p	TGACAGAAGAGAGTGAGCAC	Os09t0513100-01	0	0	0	42.8109	0	26.5854
osa-miR156h-5p	TGACAGAAGAGAGTGAGCAC	Os06t0674000-01	0	86.3951	25.3319	42.8109	0	279.146
osa-miR156h-5p	TGACAGAAGAGAGTGAGCAC	Os11t0496600-00	257.613	259.185	278.651	214.055	218.941	558.293
osa-miR156h-5p	TGACAGAAGAGAGTGAGCAC	Os02t0174100-01	42.9355	907.149	25.3319	107.027	80.9129	631.402
osa-miR156h-5p	TGACAGAAGAGAGTGAGCAC	Os02t0174100-02	42.9355	907.149	25.3319	107.027	80.9129	631.402
osa-miR156h-5p	TGACAGAAGAGAGTGAGCAC	Os08t0531600-01	42.9355	691.161	0	556.542	28.5575	651.341
osa-miR156h-5p	TGACAGAAGAGAGTGAGCAC	Os02t0139400-01	42.9355	691.161	202.655	85.6219	104.711	704.512
osa-miR156h-5p	TGACAGAAGAGAGTGAGCAC	Os09t0491532-01	171.742	691.161	202.655	214.055	180.864	717.805
osa-miR156h-5p	TGACAGAAGAGAGTGAGCAC	Os06t0703500-01	42.9355	777.556	16.888	99.8922	31.7306	717.805
osa-miR156h-5p	TGACAGAAGAGAGTGAGCAC	Os06t0703500-02	42.9355	777.556	16.888	99.8922	31.7306	717.805
osa-miR156h-5p	TGACAGAAGAGAGTGAGCAC	Os06t0703500-03	42.9355	777.556	16.888	99.8922	31.7306	717.805
osa-miR156h-5p	TGACAGAAGAGAGTGAGCAC	Os09t0507100-00	0	2246.27	25.3319	342.487	28.5575	744.39
osa-miR156h-5p	TGACAGAAGAGAGTGAGCAC	Os01t0922600-01	128.806	1036.74	0	85.6219	0	1222.93
osa-miR156h-5p	TGACAGAAGAGAGTGAGCAC	Os06t0663500-00	1159.26	10281	886.618	3125.2	856.725	5450
osa-miR156i	TGACAGAAGAGAGTGAGCAC	Os08t0509600-01	128.806	0	101.328	0	57.115	0
osa-miR156i	TGACAGAAGAGAGTGAGCAC	Os02t0445200-00	0	0	0	0	0	13.2927
osa-miR156i	TGACAGAAGAGAGTGAGCAC	Os06t0644600-01	0	0	0	0	0	26.5854
osa-miR156i	TGACAGAAGAGAGTGAGCAC	Os09t0513100-01	0	0	0	42.8109	0	26.5854
osa-miR156i	TGACAGAAGAGAGTGAGCAC	Os06t0674000-01	0	86.3951	25.3319	42.8109	0	279.146
osa-miR156i	TGACAGAAGAGAGTGAGCAC	Os11t0496600-00	257.613	259.185	278.651	214.055	218.941	558.293
osa-miR156i	TGACAGAAGAGAGTGAGCAC	Os02t0174100-01	42.9355	907.149	25.3319	107.027	80.9129	631.402
osa-miR156i	TGACAGAAGAGAGTGAGCAC	Os02t0174100-02	42.9355	907.149	25.3319	107.027	80.9129	631.402
osa-miR156i	TGACAGAAGAGAGTGAGCAC	Os08t0531600-01	42.9355	691.161	0	556.542	28.5575	651.341
osa-miR156i	TGACAGAAGAGAGTGAGCAC	Os02t0139400-01	42.9355	691.161	202.655	85.6219	104.711	704.512
osa-miR156i	TGACAGAAGAGAGTGAGCAC	Os09t0491532-01	171.742	691.161	50.6639	0	180.864	717.805
osa-miR156i	TGACAGAAGAGAGTGAGCAC	Os06t0703500-01	42.9355	777.556	16.888	99.8922	31.7306	717.805
osa-miR156i	TGACAGAAGAGAGTGAGCAC	Os06t0703500-02	42.9355	777.556	16.888	99.8922	31.7306	717.805
osa-miR156i	TGACAGAAGAGAGTGAGCAC	Os06t0703500-03	42.9355	777.556	16.888	99.8922	31.7306	717.805
osa-miR156i	TGACAGAAGAGAGTGAGCAC	Os09t0507100-00	0	2246.27	25.3319	342.487	28.5575	744.39
osa-miR156i	TGACAGAAGAGAGTGAGCAC	Os01t0922600-01	128.806	1036.74	0	85.6219	0	1222.93
osa-miR156i	TGACAGAAGAGAGTGAGCAC	Os06t0663500-00	1159.26	10281	886.618	3125.2	856.725	5450
osa-miR156j-3p	GCTCGCTCCTCTTTCTGTCAGC	Os01t0513900-01	0	0	0	0	9.51917	0
osa-miR156j-3p	GCTCGCTCCTCTTTCTGTCAGC	Os12t0197500-01	0	0	37.9979	0	4.75958	6.64634
osa-miR156j-3p	GCTCGCTCCTCTTTCTGTCAGC	Os12t0197500-03	0	0	12.666	0	4.75958	6.64634
osa-miR156j-3p	GCTCGCTCCTCTTTCTGTCAGC	Os04t0435300-01	0	0	0	0	19.0383	13.2927
osa-miR156j-5p	TGACAGAAGAGAGTGAGCAC	Os08t0509600-01	128.806	0	101.328	0	57.115	0
osa-miR156j-5p	TGACAGAAGAGAGTGAGCAC	Os02t0445200-00	0	0	0	0	0	13.2927
osa-miR156j-5p	TGACAGAAGAGAGTGAGCAC	Os06t0644600-01	0	0	0	0	0	26.5854
osa-miR156j-5p	TGACAGAAGAGAGTGAGCAC	Os09t0513100-01	0	0	0	42.8109	0	26.5854
osa-miR156j-5p	TGACAGAAGAGAGTGAGCAC	Os06t0674000-01	0	86.3951	25.3319	42.8109	0	279.146
osa-miR156j-5p	TGACAGAAGAGAGTGAGCAC	Os11t0496600-00	257.613	259.185	278.651	214.055	218.941	558.293
osa-miR156j-5p	TGACAGAAGAGAGTGAGCAC	Os02t0174100-01	42.9355	907.149	25.3319	107.027	80.9129	631.402
osa-miR156j-5p	TGACAGAAGAGAGTGAGCAC	Os02t0174100-02	42.9355	907.149	25.3319	107.027	80.9129	631.402
osa-miR156j-5p	TGACAGAAGAGAGTGAGCAC	Os08t0531600-01	42.9355	691.161	0	556.542	28.5575	651.341
osa-miR156j-5p	TGACAGAAGAGAGTGAGCAC	Os02t0139400-01	42.9355	691.161	202.655	85.6219	104.711	704.512
osa-miR156j-5p	TGACAGAAGAGAGTGAGCAC	Os09t0491532-01	171.742	691.161	202.655	214.055	180.864	717.805
osa-miR156j-5p	TGACAGAAGAGAGTGAGCAC	Os06t0703500-01	42.9355	777.556	16.888	99.8922	31.7306	717.805
osa-miR156j-5p	TGACAGAAGAGAGTGAGCAC	Os06t0703500-02	42.9355	777.556	16.888	99.8922	31.7306	717.805
osa-miR156j-5p	TGACAGAAGAGAGTGAGCAC	Os06t0703500-03	42.9355	777.556	16.888	99.8922	31.7306	717.805
osa-miR156j-5p	TGACAGAAGAGAGTGAGCAC	Os09t0507100-00	0	2246.27	25.3319	342.487	28.5575	744.39
osa-miR156j-5p	TGACAGAAGAGAGTGAGCAC	Os01t0922600-01	128.806	1036.74	0	85.6219	0	1222.93
osa-miR156j-5p	TGACAGAAGAGAGTGAGCAC	Os06t0663500-00	1159.26	10281	886.618	3125.2	856.725	5450
osa-miR156k	TGACAGAAGAGAGAGAGCACA	Os08t0509600-01	128.806	0	101.328	0	57.115	0
osa-miR156k	TGACAGAAGAGAGAGAGCACA	Os02t0445200-00	0	0	0	0	0	13.2927
osa-miR156k	TGACAGAAGAGAGAGAGCACA	Os11t0496600-00	257.613	259.185	278.651	214.055	218.941	558.293
osa-miR156k	TGACAGAAGAGAGAGAGCACA	Os02t0174100-01	42.9355	907.149	25.3319	107.027	80.9129	631.402
osa-miR156k	TGACAGAAGAGAGAGAGCACA	Os02t0174100-02	42.9355	907.149	25.3319	107.027	80.9129	631.402
osa-miR156k	TGACAGAAGAGAGAGAGCACA	Os08t0531600-01	42.9355	691.161	0	556.542	28.5575	651.341
osa-miR156k	TGACAGAAGAGAGAGAGCACA	Os02t0139400-01	42.9355	691.161	202.655	85.6219	104.711	704.512
osa-miR156k	TGACAGAAGAGAGAGAGCACA	Os09t0491532-01	171.742	691.161	202.655	214.055	180.864	717.805
osa-miR156k	TGACAGAAGAGAGAGAGCACA	Os06t0703500-01	42.9355	777.556	16.888	99.8922	31.7306	717.805
osa-miR156k	TGACAGAAGAGAGAGAGCACA	Os06t0703500-02	42.9355	777.556	16.888	99.8922	31.7306	717.805
osa-miR156k	TGACAGAAGAGAGAGAGCACA	Os06t0703500-03	42.9355	777.556	16.888	99.8922	31.7306	717.805
osa-miR156k	TGACAGAAGAGAGAGAGCACA	Os09t0507100-00	0	2246.27	25.3319	342.487	28.5575	744.39
osa-miR156k	TGACAGAAGAGAGAGAGCACA	Os01t0922600-01	128.806	1036.74	0	85.6219	0	1222.93
osa-miR156k	TGACAGAAGAGAGAGAGCACA	Os06t0663500-00	1159.26	10281	886.618	3125.2	856.725	5450
osa-miR156l-5p	CGACAGAAGAGAGTGAGCATA	Os08t0509600-01	128.806	0	101.328	0	57.115	0
osa-miR156l-5p	CGACAGAAGAGAGTGAGCATA	Os02t0445200-00	0	0	0	0	0	13.2927
osa-miR156l-5p	CGACAGAAGAGAGTGAGCATA	Os11t0496600-00	257.613	259.185	278.651	214.055	218.941	558.293
osa-miR156l-5p	CGACAGAAGAGAGTGAGCATA	Os02t0174100-01	42.9355	907.149	25.3319	107.027	80.9129	631.402
osa-miR156l-5p	CGACAGAAGAGAGTGAGCATA	Os02t0174100-02	42.9355	907.149	25.3319	107.027	80.9129	631.402
osa-miR156l-5p	CGACAGAAGAGAGTGAGCATA	Os08t0531600-01	42.9355	691.161	0	556.542	28.5575	651.341
osa-miR156l-5p	CGACAGAAGAGAGTGAGCATA	Os02t0139400-01	42.9355	691.161	202.655	85.6219	104.711	704.512
osa-miR156l-5p	CGACAGAAGAGAGTGAGCATA	Os09t0491532-01	171.742	691.161	202.655	214.055	180.864	717.805
osa-miR156l-5p	CGACAGAAGAGAGTGAGCATA	Os06t0703500-01	42.9355	777.556	16.888	99.8922	31.7306	717.805
osa-miR156l-5p	CGACAGAAGAGAGTGAGCATA	Os06t0703500-02	42.9355	777.556	16.888	99.8922	31.7306	717.805
osa-miR156l-5p	CGACAGAAGAGAGTGAGCATA	Os06t0703500-03	42.9355	777.556	16.888	99.8922	31.7306	717.805
osa-miR156l-5p	CGACAGAAGAGAGTGAGCATA	Os09t0507100-00	0	2246.27	25.3319	342.487	28.5575	744.39
osa-miR156l-5p	CGACAGAAGAGAGTGAGCATA	Os01t0922600-01	128.806	1036.74	0	85.6219	0	1222.93
osa-miR156l-5p	CGACAGAAGAGAGTGAGCATA	Os06t0663500-00	1159.26	10281	886.618	3125.2	856.725	5450
osa-miR159a.1	TTTGGATTGAAGGGAGCTCTG	Os03t0796400-01	0	0	0	0	0	13.2927
osa-miR159a.1	TTTGGATTGAAGGGAGCTCTG	Os06t0143900-01	0	0	0	0	0	26.5854
osa-miR159a.1	TTTGGATTGAAGGGAGCTCTG	Os05t0490600-00	214.677	1209.53	50.6639	128.433	85.6725	438.658
osa-miR159a.1	TTTGGATTGAAGGGAGCTCTG	Os11t0153400-01	214.677	2591.85	202.655	428.109	218.941	1222.93
osa-miR159a.1	TTTGGATTGAAGGGAGCTCTG	Os06t0605600-01	214.677	1641.51	151.992	642.164	114.23	1435.61
osa-miR159a.1	TTTGGATTGAAGGGAGCTCTG	Os03t0578900-00	1674.48	4146.97	253.319	2739.9	418.843	3974.51
osa-miR159a.1	TTTGGATTGAAGGGAGCTCTG	Os01t0665200-01	2762.18	5874.87	2778.07	1869.41	3493.53	4834.1
osa-miR159a.1	TTTGGATTGAAGGGAGCTCTG	Os01t0665200-02	2762.18	5874.87	2778.07	1869.41	3493.53	4834.1
osa-miR159a.1	TTTGGATTGAAGGGAGCTCTG	Os01t0665200-03	2762.18	5874.87	2778.07	1869.41	3493.53	4834.1
osa-miR159a.1	TTTGGATTGAAGGGAGCTCTG	Os01t0812000-01	1674.48	23787.5	464.419	11116.6	1097.88	9708.09
osa-miR159a.1	TTTGGATTGAAGGGAGCTCTG	Os01t0812000-02	1674.48	23787.5	464.419	11116.6	1097.88	9708.09
osa-miR159a.1	TTTGGATTGAAGGGAGCTCTG	Os01t0812000-03	1674.48	23787.5	464.419	11116.6	1097.88	9708.09
osa-miR159a.1	TTTGGATTGAAGGGAGCTCTG	Os05t0501800-00	0	86.3951	0	0	0	0
osa-miR159a.2	TTGCATGCCCCAGGAGCTGCA	Os03t0401200-01	0	0	0	128.433	9.51917	13.2927
osa-miR159a.2	TTGCATGCCCCAGGAGCTGCA	Os03t0113500-01	429.355	345.58	911.95	299.676	1294.61	558.293
osa-miR159a.2	TTGCATGCCCCAGGAGCTGCA	Os10t0516500-01	1502.74	5270.1	405.311	2183.36	818.648	3429.51
osa-miR159b	TTTGGATTGAAGGGAGCTCTG	Os03t0796400-01	0	0	0	0	0	13.2927
osa-miR159b	TTTGGATTGAAGGGAGCTCTG	Os06t0143900-01	0	0	0	0	0	26.5854
osa-miR159b	TTTGGATTGAAGGGAGCTCTG	Os05t0490600-00	214.677	1209.53	50.6639	128.433	85.6725	438.658
osa-miR159b	TTTGGATTGAAGGGAGCTCTG	Os11t0153400-01	214.677	2591.85	202.655	428.109	218.941	1222.93
osa-miR159b	TTTGGATTGAAGGGAGCTCTG	Os06t0605600-01	214.677	1641.51	151.992	642.164	114.23	1435.61
osa-miR159b	TTTGGATTGAAGGGAGCTCTG	Os03t0578900-00	1674.48	4146.97	253.319	2739.9	418.843	3974.51
osa-miR159b	TTTGGATTGAAGGGAGCTCTG	Os01t0665200-01	2762.18	5874.87	2778.07	1869.41	3493.53	4834.1
osa-miR159b	TTTGGATTGAAGGGAGCTCTG	Os01t0665200-02	2762.18	5874.87	2778.07	1869.41	3493.53	4834.1
osa-miR159b	TTTGGATTGAAGGGAGCTCTG	Os01t0665200-03	2762.18	5874.87	2778.07	1869.41	3493.53	4834.1
osa-miR159b	TTTGGATTGAAGGGAGCTCTG	Os01t0812000-01	1674.48	23787.5	464.419	11116.6	1097.88	9708.09
osa-miR159b	TTTGGATTGAAGGGAGCTCTG	Os01t0812000-02	1674.48	23787.5	464.419	11116.6	1097.88	9708.09
osa-miR159b	TTTGGATTGAAGGGAGCTCTG	Os01t0812000-03	1674.48	23787.5	464.419	11116.6	1097.88	9708.09
osa-miR159b	TTTGGATTGAAGGGAGCTCTG	Os05t0501800-00	0	86.3951	0	0	0	0
osa-miR159c	ATTGGATTGAAGGGAGCTCCA	Os11t0117700-01	0	172.79	0	0	0	39.878
osa-miR159c	ATTGGATTGAAGGGAGCTCCA	Os05t0490600-00	214.677	1209.53	50.6639	128.433	85.6725	438.658
osa-miR159c	ATTGGATTGAAGGGAGCTCCA	Os06t0605600-01	214.677	1641.51	151.992	642.164	114.23	1435.61
osa-miR159c	ATTGGATTGAAGGGAGCTCCA	Os03t0578900-00	1674.48	4146.97	253.319	2739.9	418.843	3974.51
osa-miR159c	ATTGGATTGAAGGGAGCTCCA	Os01t0812000-01	1674.48	23787.5	464.419	11116.6	1097.88	9708.09
osa-miR159c	ATTGGATTGAAGGGAGCTCCA	Os01t0812000-02	1674.48	23787.5	464.419	11116.6	1097.88	9708.09
osa-miR159c	ATTGGATTGAAGGGAGCTCCA	Os01t0812000-03	1674.48	23787.5	464.419	11116.6	1097.88	9708.09
osa-miR159d	ATTGGATTGAAGGGAGCTCCG	Os11t0117700-01	0	172.79	0	0	0	39.878
osa-miR159d	ATTGGATTGAAGGGAGCTCCG	Os05t0490600-00	214.677	1209.53	50.6639	128.433	85.6725	438.658
osa-miR159d	ATTGGATTGAAGGGAGCTCCG	Os06t0605600-01	214.677	1641.51	151.992	642.164	114.23	1435.61
osa-miR159d	ATTGGATTGAAGGGAGCTCCG	Os03t0578900-00	1674.48	4146.97	253.319	2739.9	418.843	3974.51
osa-miR159d	ATTGGATTGAAGGGAGCTCCG	Os01t0812000-01	1674.48	23787.5	464.419	11116.6	1097.88	9708.09
osa-miR159d	ATTGGATTGAAGGGAGCTCCG	Os01t0812000-02	1674.48	23787.5	464.419	11116.6	1097.88	9708.09
osa-miR159d	ATTGGATTGAAGGGAGCTCCG	Os01t0812000-03	1674.48	23787.5	464.419	11116.6	1097.88	9708.09
osa-miR159d	ATTGGATTGAAGGGAGCTCCG	Os06t0679400-01	0	0	50.6639	0	0	0
osa-miR159e	ATTGGATTGAAGGGAGCTCCT	Os07t0152000-01	0	172.79	0	42.8109	9.51917	0
osa-miR159e	ATTGGATTGAAGGGAGCTCCT	Os03t0785800-01	0	172.79	0	0	0	13.2927
osa-miR159e	ATTGGATTGAAGGGAGCTCCT	Os11t0117700-01	0	172.79	0	0	0	39.878
osa-miR159e	ATTGGATTGAAGGGAGCTCCT	Os05t0490600-00	214.677	1209.53	50.6639	128.433	85.6725	438.658
osa-miR159e	ATTGGATTGAAGGGAGCTCCT	Os06t0605600-01	214.677	1641.51	151.992	642.164	114.23	1435.61
osa-miR159e	ATTGGATTGAAGGGAGCTCCT	Os03t0578900-00	1674.48	4146.97	253.319	2739.9	418.843	3974.51
osa-miR159e	ATTGGATTGAAGGGAGCTCCT	Os01t0812000-01	1674.48	23787.5	464.419	11116.6	1097.88	9708.09
osa-miR159e	ATTGGATTGAAGGGAGCTCCT	Os01t0812000-02	1674.48	23787.5	464.419	11116.6	1097.88	9708.09
osa-miR159e	ATTGGATTGAAGGGAGCTCCT	Os01t0812000-03	1674.48	23787.5	464.419	11116.6	1097.88	9708.09
osa-miR159f	CTTGGATTGAAGGGAGCTCTA	Os11t0117700-01	0	172.79	0	0	0	39.878
osa-miR159f	CTTGGATTGAAGGGAGCTCTA	Os05t0490600-00	214.677	1209.53	50.6639	128.433	85.6725	438.658
osa-miR159f	CTTGGATTGAAGGGAGCTCTA	Os06t0605600-01	214.677	1641.51	151.992	642.164	114.23	1435.61
osa-miR159f	CTTGGATTGAAGGGAGCTCTA	Os01t0812000-01	1674.48	23787.5	464.419	11116.6	1097.88	9708.09
osa-miR159f	CTTGGATTGAAGGGAGCTCTA	Os01t0812000-02	1674.48	23787.5	464.419	11116.6	1097.88	9708.09
osa-miR159f	CTTGGATTGAAGGGAGCTCTA	Os01t0812000-03	1674.48	23787.5	464.419	11116.6	1097.88	9708.09
osa-miR160a-3p	GCGTGCAAGGAGCCAAGCATG	Os05t0101400-01	0	0	0	0	0	39.878
osa-miR160a-5p	TGCCTGGCTCCCTGTATGCCA	Os04t0519700-01	0	518.371	101.328	214.055	276.056	451.951
osa-miR160a-5p	TGCCTGGCTCCCTGTATGCCA	Os04t0690600-01	0	518.371	126.66	256.866	133.268	571.585
osa-miR160a-5p	TGCCTGGCTCCCTGTATGCCA	Os02t0628600-01	901.645	7775.56	531.971	642.164	866.244	6885.61
osa-miR160a-5p	TGCCTGGCTCCCTGTATGCCA	Os06t0685700-01	14726.9	26436.9	9144.83	3382.06	11356.4	13611.7
osa-miR160a-5p	TGCCTGGCTCCCTGTATGCCA	Os10t0479900-01	11292	28078.4	7092.94	6806.94	10014.2	22398.2
osa-miR160b-3p	GCGTGCAAGGAGCCAAGCATG	Os05t0101400-01	0	0	0	0	0	39.878
osa-miR160b-5p	TGCCTGGCTCCCTGTATGCCA	Os04t0519700-01	0	518.371	101.328	214.055	276.056	451.951
osa-miR160b-5p	TGCCTGGCTCCCTGTATGCCA	Os04t0690600-01	0	518.371	126.66	256.866	133.268	571.585
osa-miR160b-5p	TGCCTGGCTCCCTGTATGCCA	Os02t0628600-01	901.645	7775.56	531.971	642.164	866.244	6885.61
osa-miR160b-5p	TGCCTGGCTCCCTGTATGCCA	Os06t0685700-01	14726.9	26436.9	9144.83	3382.06	11356.4	13611.7
osa-miR160b-5p	TGCCTGGCTCCCTGTATGCCA	Os10t0479900-01	11292	28078.4	7092.94	6806.94	10014.2	22398.2
osa-miR160c-5p	TGCCTGGCTCCCTGTATGCCA	Os04t0519700-01	0	518.371	101.328	214.055	276.056	451.951
osa-miR160c-5p	TGCCTGGCTCCCTGTATGCCA	Os04t0690600-01	0	518.371	126.66	256.866	133.268	571.585
osa-miR160c-5p	TGCCTGGCTCCCTGTATGCCA	Os02t0628600-01	901.645	7775.56	531.971	642.164	866.244	6885.61
osa-miR160c-5p	TGCCTGGCTCCCTGTATGCCA	Os06t0685700-01	14726.9	26436.9	9144.83	3382.06	11356.4	13611.7
osa-miR160c-5p	TGCCTGGCTCCCTGTATGCCA	Os10t0479900-01	11292	28078.4	7092.94	6806.94	10014.2	22398.2
osa-miR160d-3p	GCGTGCGAGGAGCCAAGCATG	Os04t0546800-01	0	0	0	0	0	13.2927
osa-miR160d-3p	GCGTGCGAGGAGCCAAGCATG	Os01t0225100-01	0	172.79	0	0	0	0
osa-miR160d-5p	TGCCTGGCTCCCTGTATGCCA	Os04t0519700-01	0	518.371	101.328	214.055	276.056	451.951
osa-miR160d-5p	TGCCTGGCTCCCTGTATGCCA	Os04t0690600-01	0	518.371	126.66	256.866	133.268	571.585
osa-miR160d-5p	TGCCTGGCTCCCTGTATGCCA	Os02t0628600-01	901.645	7775.56	531.971	642.164	866.244	6885.61
osa-miR160d-5p	TGCCTGGCTCCCTGTATGCCA	Os06t0685700-01	14726.9	26436.9	9144.83	3382.06	11356.4	13611.7
osa-miR160d-5p	TGCCTGGCTCCCTGTATGCCA	Os10t0479900-01	11292	28078.4	7092.94	6806.94	10014.2	22398.2
osa-miR160e-5p	TGCCTGGCTCCCTGTATGCCG	Os04t0519700-01	0	518.371	101.328	214.055	276.056	451.951
osa-miR160e-5p	TGCCTGGCTCCCTGTATGCCG	Os04t0690600-01	0	518.371	126.66	256.866	133.268	571.585
osa-miR160e-5p	TGCCTGGCTCCCTGTATGCCG	Os02t0628600-01	901.645	7775.56	531.971	642.164	866.244	6885.61
osa-miR160e-5p	TGCCTGGCTCCCTGTATGCCG	Os06t0685700-01	14726.9	26436.9	9144.83	3382.06	11356.4	13611.7
osa-miR160e-5p	TGCCTGGCTCCCTGTATGCCG	Os10t0479900-01	11292	28078.4	7092.94	6806.94	10014.2	22398.2
osa-miR160f-5p	TGCCTGGCTCCCTGAATGCCA	Os04t0519700-01	0	518.371	101.328	214.055	276.056	451.951
osa-miR160f-5p	TGCCTGGCTCCCTGAATGCCA	Os04t0690600-01	0	518.371	126.66	256.866	133.268	571.585
osa-miR160f-5p	TGCCTGGCTCCCTGAATGCCA	Os02t0628600-01	901.645	7775.56	531.971	642.164	866.244	6885.61
osa-miR160f-5p	TGCCTGGCTCCCTGAATGCCA	Os06t0685700-01	14726.9	26436.9	9144.83	3382.06	11356.4	13611.7
osa-miR160f-5p	TGCCTGGCTCCCTGAATGCCA	Os10t0479900-01	11292	28078.4	7092.94	6806.94	10014.2	22398.2
osa-miR162a	TCGATAAACCTCTGCATCCAG	Os03t0100300-01	42.9355	0	0	42.8109	0	93.0488
osa-miR162a	TCGATAAACCTCTGCATCCAG	Os03t0121800-01	558.161	1295.93	278.651	214.055	390.286	465.244
osa-miR162b	TCGATAAGCCTCTGCATCCAG	Os06t0192500-01	0	172.79	0	42.8109	0	13.2927
osa-miR162b	TCGATAAGCCTCTGCATCCAG	Os03t0121800-01	558.161	1295.93	278.651	214.055	390.286	465.244
osa-miR164a	TGGAGAAGCAGGGCACGTGCA	Os08t0200600-01	0	129.593	0	42.8109	9.51917	19.939
osa-miR164a	TGGAGAAGCAGGGCACGTGCA	Os08t0200600-02	0	129.593	0	42.8109	9.51917	19.939
osa-miR164a	TGGAGAAGCAGGGCACGTGCA	Os02t0436400-01	0	172.79	25.3319	0	28.5575	39.878
osa-miR164a	TGGAGAAGCAGGGCACGTGCA	Os12t0610600-01	0	431.976	0	42.8109	38.0767	239.268
osa-miR164a	TGGAGAAGCAGGGCACGTGCA	Os06t0344900-00	42.9355	259.185	25.3319	85.6219	0	332.317
osa-miR164a	TGGAGAAGCAGGGCACGTGCA	Os02t0579000-01	171.742	777.556	202.655	42.8109	47.5958	425.366
osa-miR164a	TGGAGAAGCAGGGCACGTGCA	Os12t0147800-01	1803.29	345.58	658.63	1155.9	980.474	451.951
osa-miR164a	TGGAGAAGCAGGGCACGTGCA	Os06t0675600-01	300.548	691.161	25.3319	984.651	85.6725	478.536
osa-miR164a	TGGAGAAGCAGGGCACGTGCA	Os04t0460600-01	21.4677	1295.93	63.3298	321.082	38.0767	551.646
osa-miR164a	TGGAGAAGCAGGGCACGTGCA	Os04t0460600-02	21.4677	1295.93	63.3298	321.082	38.0767	551.646
osa-miR164b	TGGAGAAGCAGGGCACGTGCA	Os08t0200600-01	0	129.593	0	42.8109	9.51917	19.939
osa-miR164b	TGGAGAAGCAGGGCACGTGCA	Os08t0200600-02	0	129.593	0	42.8109	9.51917	19.939
osa-miR164b	TGGAGAAGCAGGGCACGTGCA	Os02t0436400-01	0	172.79	25.3319	0	28.5575	39.878
osa-miR164b	TGGAGAAGCAGGGCACGTGCA	Os12t0610600-01	0	431.976	0	42.8109	38.0767	239.268
osa-miR164b	TGGAGAAGCAGGGCACGTGCA	Os06t0344900-00	42.9355	259.185	25.3319	85.6219	0	332.317
osa-miR164b	TGGAGAAGCAGGGCACGTGCA	Os02t0579000-01	171.742	777.556	202.655	42.8109	47.5958	425.366
osa-miR164b	TGGAGAAGCAGGGCACGTGCA	Os12t0147800-01	1803.29	345.58	658.63	1155.9	980.474	451.951
osa-miR164b	TGGAGAAGCAGGGCACGTGCA	Os06t0675600-01	300.548	691.161	25.3319	984.651	85.6725	478.536
osa-miR164b	TGGAGAAGCAGGGCACGTGCA	Os04t0460600-01	21.4677	1295.93	63.3298	321.082	38.0767	551.646
osa-miR164b	TGGAGAAGCAGGGCACGTGCA	Os04t0460600-02	21.4677	1295.93	63.3298	321.082	38.0767	551.646
osa-miR164c	TGGAGAAGCAGGGTACGTGCA	Os08t0200600-01	0	129.593	0	42.8109	9.51917	19.939
osa-miR164c	TGGAGAAGCAGGGTACGTGCA	Os08t0200600-02	0	129.593	0	42.8109	9.51917	19.939
osa-miR164c	TGGAGAAGCAGGGTACGTGCA	Os02t0436400-01	0	172.79	25.3319	0	28.5575	39.878
osa-miR164c	TGGAGAAGCAGGGTACGTGCA	Os12t0610600-01	0	431.976	0	42.8109	38.0767	239.268
osa-miR164c	TGGAGAAGCAGGGTACGTGCA	Os06t0344900-00	42.9355	259.185	25.3319	85.6219	0	332.317
osa-miR164c	TGGAGAAGCAGGGTACGTGCA	Os02t0579000-01	171.742	777.556	202.655	42.8109	47.5958	425.366
osa-miR164c	TGGAGAAGCAGGGTACGTGCA	Os12t0147800-01	1803.29	345.58	658.63	1155.9	980.474	451.951
osa-miR164c	TGGAGAAGCAGGGTACGTGCA	Os06t0675600-01	300.548	691.161	25.3319	984.651	85.6725	478.536
osa-miR164c	TGGAGAAGCAGGGTACGTGCA	Os04t0460600-01	21.4677	1295.93	63.3298	321.082	38.0767	551.646
osa-miR164c	TGGAGAAGCAGGGTACGTGCA	Os04t0460600-02	21.4677	1295.93	63.3298	321.082	38.0767	551.646
osa-miR164d	TGGAGAAGCAGGGCACGTGCT	Os08t0200600-01	0	129.593	0	42.8109	9.51917	19.939
osa-miR164d	TGGAGAAGCAGGGCACGTGCT	Os08t0200600-02	0	129.593	0	42.8109	9.51917	19.939
osa-miR164d	TGGAGAAGCAGGGCACGTGCT	Os12t0610600-01	0	431.976	0	42.8109	38.0767	239.268
osa-miR164d	TGGAGAAGCAGGGCACGTGCT	Os06t0344900-00	42.9355	259.185	25.3319	85.6219	0	332.317
osa-miR164d	TGGAGAAGCAGGGCACGTGCT	Os02t0579000-01	171.742	777.556	202.655	42.8109	47.5958	425.366
osa-miR164d	TGGAGAAGCAGGGCACGTGCT	Os12t0147800-01	1803.29	345.58	658.63	1155.9	980.474	451.951
osa-miR164d	TGGAGAAGCAGGGCACGTGCT	Os06t0675600-01	300.548	691.161	25.3319	984.651	85.6725	478.536
osa-miR164d	TGGAGAAGCAGGGCACGTGCT	Os04t0460600-01	21.4677	1295.93	63.3298	321.082	38.0767	551.646
osa-miR164d	TGGAGAAGCAGGGCACGTGCT	Os04t0460600-02	21.4677	1295.93	63.3298	321.082	38.0767	551.646
osa-miR164e	TGGAGAAGCAGGGCACGTGAG	Os05t0162350-00	0	0	75.9958	0	19.0383	0
osa-miR164e	TGGAGAAGCAGGGCACGTGAG	Os04t0625000-01	0	0	0	42.8109	66.6342	13.2927
osa-miR164e	TGGAGAAGCAGGGCACGTGAG	Os03t0278000-01	107.339	0	139.326	0	4.75958	73.1097
osa-miR164e	TGGAGAAGCAGGGCACGTGAG	Os03t0278000-02	107.339	0	139.326	0	4.75958	73.1097
osa-miR164e	TGGAGAAGCAGGGCACGTGAG	Os12t0610600-01	0	431.976	0	42.8109	38.0767	239.268
osa-miR164e	TGGAGAAGCAGGGCACGTGAG	Os06t0344900-00	42.9355	259.185	25.3319	85.6219	0	332.317
osa-miR164e	TGGAGAAGCAGGGCACGTGAG	Os02t0579000-01	171.742	777.556	202.655	42.8109	47.5958	425.366
osa-miR164e	TGGAGAAGCAGGGCACGTGAG	Os12t0147800-01	1803.29	345.58	658.63	1155.9	980.474	451.951
osa-miR164e	TGGAGAAGCAGGGCACGTGAG	Os06t0675600-01	300.548	691.161	25.3319	984.651	85.6725	478.536
osa-miR164e	TGGAGAAGCAGGGCACGTGAG	Os04t0460600-01	21.4677	1295.93	63.3298	321.082	38.0767	551.646
osa-miR164e	TGGAGAAGCAGGGCACGTGAG	Os04t0460600-02	21.4677	1295.93	63.3298	321.082	38.0767	551.646
osa-miR164e	TGGAGAAGCAGGGCACGTGAG	Os03t0590700-01	0	43.1976	0	0	0	0
osa-miR164e	TGGAGAAGCAGGGCACGTGAG	Os10t0571100-01	0	43.1976	0	0	0	0
osa-miR164f	TGGAGAAGCAGGGCACGTGCA	Os08t0200600-01	0	129.593	0	42.8109	9.51917	19.939
osa-miR164f	TGGAGAAGCAGGGCACGTGCA	Os08t0200600-02	0	129.593	0	42.8109	9.51917	19.939
osa-miR164f	TGGAGAAGCAGGGCACGTGCA	Os02t0436400-01	0	172.79	25.3319	0	28.5575	39.878
osa-miR164f	TGGAGAAGCAGGGCACGTGCA	Os12t0610600-01	0	431.976	0	42.8109	38.0767	239.268
osa-miR164f	TGGAGAAGCAGGGCACGTGCA	Os06t0344900-00	42.9355	259.185	25.3319	85.6219	0	332.317
osa-miR164f	TGGAGAAGCAGGGCACGTGCA	Os02t0579000-01	171.742	777.556	202.655	42.8109	47.5958	425.366
osa-miR164f	TGGAGAAGCAGGGCACGTGCA	Os12t0147800-01	1803.29	345.58	658.63	1155.9	980.474	451.951
osa-miR164f	TGGAGAAGCAGGGCACGTGCA	Os06t0675600-01	300.548	691.161	25.3319	984.651	85.6725	478.536
osa-miR164f	TGGAGAAGCAGGGCACGTGCA	Os04t0460600-01	21.4677	1295.93	63.3298	321.082	38.0767	551.646
osa-miR164f	TGGAGAAGCAGGGCACGTGCA	Os04t0460600-02	21.4677	1295.93	63.3298	321.082	38.0767	551.646
osa-miR166a-3p	TCGGACCAGGCTTCATTCCCC	Os02t0676400-00	0	86.3951	0	42.8109	0	26.5854
osa-miR166a-3p	TCGGACCAGGCTTCATTCCCC	Os04t0571600-01	128.806	1209.53	0	1241.52	76.1533	996.951
osa-miR166a-3p	TCGGACCAGGCTTCATTCCCC	Os03t0640800-01	1008.98	6004.46	772.624	749.191	1242.25	2499.02
osa-miR166a-3p	TCGGACCAGGCTTCATTCCCC	Os12t0612700-01	1008.98	6004.46	772.624	749.191	1242.25	2499.02
osa-miR166a-3p	TCGGACCAGGCTTCATTCCCC	Os03t0109400-02	515.226	11634.5	337.759	1626.82	491.824	3540.28
osa-miR166a-3p	TCGGACCAGGCTTCATTCCCC	Os10t0480200-01	515.226	11850.5	350.425	1648.22	491.824	3546.93
osa-miR166a-3p	TCGGACCAGGCTTCATTCCCC	Os10t0480200-02	515.226	11850.5	350.425	1648.22	491.824	3546.93
osa-miR166a-5p	GGAATGTTGTCTGGTTCAAGG	Os08t0433100-01	0	0	0	0	0	26.5854
osa-miR166b-3p	TCGGACCAGGCTTCATTCCCC	Os02t0676400-00	0	86.3951	0	42.8109	0	26.5854
osa-miR166b-3p	TCGGACCAGGCTTCATTCCCC	Os04t0571600-01	128.806	1209.53	0	1241.52	76.1533	996.951
osa-miR166b-3p	TCGGACCAGGCTTCATTCCCC	Os03t0640800-01	1008.98	6004.46	772.624	749.191	1242.25	2499.02
osa-miR166b-3p	TCGGACCAGGCTTCATTCCCC	Os12t0612700-01	1008.98	6004.46	772.624	749.191	1242.25	2499.02
osa-miR166b-3p	TCGGACCAGGCTTCATTCCCC	Os03t0109400-02	515.226	11634.5	337.759	1626.82	491.824	3540.28
osa-miR166b-3p	TCGGACCAGGCTTCATTCCCC	Os10t0480200-01	515.226	11850.5	350.425	1648.22	491.824	3546.93
osa-miR166b-3p	TCGGACCAGGCTTCATTCCCC	Os10t0480200-02	515.226	11850.5	350.425	1648.22	491.824	3546.93
osa-miR166b-5p	GGAATGTTGTCTGGCTCGGGG	Os08t0433100-01	0	0	0	0	0	26.5854
osa-miR166c-3p	TCGGACCAGGCTTCATTCCCC	Os02t0676400-00	0	86.3951	0	42.8109	0	26.5854
osa-miR166c-3p	TCGGACCAGGCTTCATTCCCC	Os04t0571600-01	128.806	1209.53	0	1241.52	76.1533	996.951
osa-miR166c-3p	TCGGACCAGGCTTCATTCCCC	Os03t0640800-01	1008.98	6004.46	772.624	749.191	1242.25	2499.02
osa-miR166c-3p	TCGGACCAGGCTTCATTCCCC	Os12t0612700-01	1008.98	6004.46	772.624	749.191	1242.25	2499.02
osa-miR166c-3p	TCGGACCAGGCTTCATTCCCC	Os03t0109400-02	515.226	11634.5	337.759	1626.82	491.824	3540.28
osa-miR166c-3p	TCGGACCAGGCTTCATTCCCC	Os10t0480200-01	515.226	11850.5	350.425	1648.22	491.824	3546.93
osa-miR166c-3p	TCGGACCAGGCTTCATTCCCC	Os10t0480200-02	515.226	11850.5	350.425	1648.22	491.824	3546.93
osa-miR166c-5p	GGAATGTTGTCTGGTCCGAG	Os08t0433100-01	0	0	0	0	0	26.5854
osa-miR166d-3p	TCGGACCAGGCTTCATTCCCC	Os02t0676400-00	0	86.3951	0	42.8109	0	26.5854
osa-miR166d-3p	TCGGACCAGGCTTCATTCCCC	Os04t0571600-01	128.806	1209.53	0	1241.52	76.1533	996.951
osa-miR166d-3p	TCGGACCAGGCTTCATTCCCC	Os03t0640800-01	1008.98	6004.46	772.624	749.191	1242.25	2499.02
osa-miR166d-3p	TCGGACCAGGCTTCATTCCCC	Os12t0612700-01	1008.98	6004.46	772.624	749.191	1242.25	2499.02
osa-miR166d-3p	TCGGACCAGGCTTCATTCCCC	Os03t0109400-02	515.226	11634.5	337.759	1626.82	491.824	3540.28
osa-miR166d-3p	TCGGACCAGGCTTCATTCCCC	Os10t0480200-01	515.226	11850.5	350.425	1648.22	491.824	3546.93
osa-miR166d-3p	TCGGACCAGGCTTCATTCCCC	Os10t0480200-02	515.226	11850.5	350.425	1648.22	491.824	3546.93
osa-miR166e-5p	GGAATGTTGTCTGGTTCAAGG	Os08t0433100-01	0	0	0	0	0	26.5854
osa-miR166f	TCGGACCAGGCTTCATTCCCC	Os02t0676400-00	0	86.3951	0	42.8109	0	26.5854
osa-miR166f	TCGGACCAGGCTTCATTCCCC	Os04t0571600-01	128.806	1209.53	0	1241.52	76.1533	996.951
osa-miR166f	TCGGACCAGGCTTCATTCCCC	Os03t0640800-01	1008.98	6004.46	772.624	749.191	1242.25	2499.02
osa-miR166f	TCGGACCAGGCTTCATTCCCC	Os12t0612700-01	1008.98	6004.46	772.624	749.191	1242.25	2499.02
osa-miR166f	TCGGACCAGGCTTCATTCCCC	Os03t0109400-02	515.226	11634.5	337.759	1626.82	491.824	3540.28
osa-miR166f	TCGGACCAGGCTTCATTCCCC	Os10t0480200-01	515.226	11850.5	350.425	1648.22	491.824	3546.93
osa-miR166f	TCGGACCAGGCTTCATTCCCC	Os10t0480200-02	515.226	11850.5	350.425	1648.22	491.824	3546.93
osa-miR166g-3p	TCGGACCAGGCTTCATTCCTC	Os02t0676400-00	0	86.3951	0	42.8109	0	26.5854
osa-miR166g-3p	TCGGACCAGGCTTCATTCCTC	Os04t0571600-01	128.806	1209.53	0	1241.52	76.1533	996.951
osa-miR166g-3p	TCGGACCAGGCTTCATTCCTC	Os03t0640800-01	1008.98	6004.46	772.624	749.191	1242.25	2499.02
osa-miR166g-3p	TCGGACCAGGCTTCATTCCTC	Os12t0612700-01	1008.98	6004.46	772.624	749.191	1242.25	2499.02
osa-miR166g-3p	TCGGACCAGGCTTCATTCCTC	Os03t0109400-02	515.226	11634.5	337.759	1626.82	491.824	3540.28
osa-miR166g-3p	TCGGACCAGGCTTCATTCCTC	Os10t0480200-01	515.226	11850.5	350.425	1648.22	491.824	3546.93
osa-miR166g-3p	TCGGACCAGGCTTCATTCCTC	Os10t0480200-02	515.226	11850.5	350.425	1648.22	491.824	3546.93
osa-miR166h-3p	TCGGACCAGGCTTCATTCCTC	Os02t0676400-00	0	86.3951	0	42.8109	0	26.5854
osa-miR166h-3p	TCGGACCAGGCTTCATTCCTC	Os04t0571600-01	128.806	1209.53	0	1241.52	76.1533	996.951
osa-miR166h-3p	TCGGACCAGGCTTCATTCCTC	Os03t0640800-01	1008.98	6004.46	772.624	749.191	1242.25	2499.02
osa-miR166h-3p	TCGGACCAGGCTTCATTCCTC	Os12t0612700-01	1008.98	6004.46	772.624	749.191	1242.25	2499.02
osa-miR166h-3p	TCGGACCAGGCTTCATTCCTC	Os03t0109400-02	515.226	11634.5	337.759	1626.82	491.824	3540.28
osa-miR166h-3p	TCGGACCAGGCTTCATTCCTC	Os10t0480200-01	515.226	11850.5	350.425	1648.22	491.824	3546.93
osa-miR166h-3p	TCGGACCAGGCTTCATTCCTC	Os10t0480200-02	515.226	11850.5	350.425	1648.22	491.824	3546.93
osa-miR166i-3p	TCGGATCAGGCTTCATTCCTC	Os04t0691900-01	0	0	0	0	19.0383	0
osa-miR166i-3p	TCGGATCAGGCTTCATTCCTC	Os04t0551300-01	42.9355	345.58	25.3319	128.433	104.711	93.0488
osa-miR166i-3p	TCGGATCAGGCTTCATTCCTC	Os03t0640800-01	1008.98	6004.46	772.624	749.191	1242.25	2499.02
osa-miR166i-3p	TCGGATCAGGCTTCATTCCTC	Os12t0612700-01	1008.98	6004.46	772.624	749.191	1242.25	2499.02
osa-miR166i-3p	TCGGATCAGGCTTCATTCCTC	Os03t0109400-02	515.226	11634.5	337.759	1626.82	491.824	3540.28
osa-miR166i-3p	TCGGATCAGGCTTCATTCCTC	Os10t0480200-01	515.226	11850.5	350.425	1648.22	491.824	3546.93
osa-miR166i-3p	TCGGATCAGGCTTCATTCCTC	Os10t0480200-02	515.226	11850.5	350.425	1648.22	491.824	3546.93
osa-miR166j-3p	TCGGACCAGGCTTCATTCCCC	Os02t0676400-00	0	86.3951	0	42.8109	0	26.5854
osa-miR166j-3p	TCGGACCAGGCTTCATTCCCC	Os04t0571600-01	128.806	1209.53	0	1241.52	76.1533	996.951
osa-miR166j-3p	TCGGACCAGGCTTCATTCCCC	Os03t0640800-01	1008.98	6004.46	772.624	749.191	1242.25	2499.02
osa-miR166j-3p	TCGGACCAGGCTTCATTCCCC	Os12t0612700-01	1008.98	6004.46	772.624	749.191	1242.25	2499.02
osa-miR166j-3p	TCGGACCAGGCTTCATTCCCC	Os03t0109400-02	515.226	11634.5	337.759	1626.82	491.824	3540.28
osa-miR166j-3p	TCGGACCAGGCTTCATTCCCC	Os10t0480200-01	515.226	11850.5	350.425	1648.22	491.824	3546.93
osa-miR166j-3p	TCGGACCAGGCTTCATTCCCC	Os10t0480200-02	515.226	11850.5	350.425	1648.22	491.824	3546.93
osa-miR166k-3p	TCGGACCAGGCTTCAATCCCT	Os03t0640800-01	1008.98	6004.46	772.624	749.191	1242.25	2499.02
osa-miR166k-3p	TCGGACCAGGCTTCAATCCCT	Os12t0612700-01	1008.98	6004.46	772.624	749.191	1242.25	2499.02
osa-miR166k-3p	TCGGACCAGGCTTCAATCCCT	Os03t0109400-02	515.226	11634.5	337.759	1626.82	491.824	3540.28
osa-miR166k-3p	TCGGACCAGGCTTCAATCCCT	Os10t0480200-01	515.226	11850.5	350.425	1648.22	491.824	3546.93
osa-miR166k-3p	TCGGACCAGGCTTCAATCCCT	Os10t0480200-02	515.226	11850.5	350.425	1648.22	491.824	3546.93
osa-miR166k-5p	GGTTTGTTGTCTGGCTCGAGG	Os10t0456900-01	0	0	0	0	9.51917	106.341
osa-miR166l-3p	TCGGACCAGGCTTCAATCCCT	Os03t0640800-01	1008.98	6004.46	772.624	749.191	1242.25	2499.02
osa-miR166l-3p	TCGGACCAGGCTTCAATCCCT	Os12t0612700-01	1008.98	6004.46	772.624	749.191	1242.25	2499.02
osa-miR166l-3p	TCGGACCAGGCTTCAATCCCT	Os03t0109400-02	515.226	11634.5	337.759	1626.82	491.824	3540.28
osa-miR166l-3p	TCGGACCAGGCTTCAATCCCT	Os10t0480200-01	515.226	11850.5	350.425	1648.22	491.824	3546.93
osa-miR166l-3p	TCGGACCAGGCTTCAATCCCT	Os10t0480200-02	515.226	11850.5	350.425	1648.22	491.824	3546.93
osa-miR166l-5p	GGATTGTTGTCTGGTTCAAGG	Os03t0607600-00	42.9355	0	0	0	0	0
osa-miR166m	TCGGACCAGGCTTCATTCCCT	Os02t0676400-00	0	86.3951	0	42.8109	0	26.5854
osa-miR166m	TCGGACCAGGCTTCATTCCCT	Os04t0571600-01	128.806	1209.53	0	1241.52	76.1533	996.951
osa-miR166m	TCGGACCAGGCTTCATTCCCT	Os03t0640800-01	1008.98	6004.46	772.624	749.191	1242.25	2499.02
osa-miR166m	TCGGACCAGGCTTCATTCCCT	Os12t0612700-01	1008.98	6004.46	772.624	749.191	1242.25	2499.02
osa-miR166m	TCGGACCAGGCTTCATTCCCT	Os03t0109400-02	515.226	11634.5	337.759	1626.82	491.824	3540.28
osa-miR166m	TCGGACCAGGCTTCATTCCCT	Os10t0480200-01	515.226	11850.5	350.425	1648.22	491.824	3546.93
osa-miR166m	TCGGACCAGGCTTCATTCCCT	Os10t0480200-02	515.226	11850.5	350.425	1648.22	491.824	3546.93
osa-miR167a-3p	ATCATGCATGACAGCCTCATTT	Os02t0566500-01	0	0	0	85.6219	9.51917	13.2927
osa-miR167a-3p	ATCATGCATGACAGCCTCATTT	Os03t0797000-01	0	0	25.3319	0	0	0
osa-miR167a-5p	TGAAGCTGCCAGCATGATCTA	Os07t0481400-01	42.9355	0	25.3319	0	28.5575	26.5854
osa-miR167a-5p	TGAAGCTGCCAGCATGATCTA	Os07t0522600-02	300.548	86.3951	101.328	42.8109	314.133	26.5854
osa-miR167a-5p	TGAAGCTGCCAGCATGATCTA	Os04t0671900-01	42.9355	201.589	118.216	42.8109	88.8456	159.512
osa-miR167a-5p	TGAAGCTGCCAGCATGATCTA	Os04t0671900-02	42.9355	201.589	118.216	42.8109	88.8456	159.512
osa-miR167a-5p	TGAAGCTGCCAGCATGATCTA	Os04t0671900-03	42.9355	201.589	118.216	42.8109	88.8456	159.512
osa-miR167a-5p	TGAAGCTGCCAGCATGATCTA	Os09t0567700-01	1202.19	1814.3	1063.94	984.651	951.917	1382.44
osa-miR167b	TGAAGCTGCCAGCATGATCTA	Os07t0481400-01	42.9355	0	25.3319	0	28.5575	26.5854
osa-miR167b	TGAAGCTGCCAGCATGATCTA	Os07t0522600-02	300.548	86.3951	101.328	42.8109	314.133	26.5854
osa-miR167b	TGAAGCTGCCAGCATGATCTA	Os04t0671900-01	42.9355	201.589	118.216	42.8109	88.8456	159.512
osa-miR167b	TGAAGCTGCCAGCATGATCTA	Os04t0671900-02	42.9355	201.589	118.216	42.8109	88.8456	159.512
osa-miR167b	TGAAGCTGCCAGCATGATCTA	Os04t0671900-03	42.9355	201.589	118.216	42.8109	88.8456	159.512
osa-miR167b	TGAAGCTGCCAGCATGATCTA	Os09t0567700-01	1202.19	1814.3	1063.94	984.651	951.917	1382.44
osa-miR167c-5p	TGAAGCTGCCAGCATGATCTA	Os07t0481400-01	42.9355	0	25.3319	0	28.5575	26.5854
osa-miR167c-5p	TGAAGCTGCCAGCATGATCTA	Os07t0522600-02	300.548	86.3951	101.328	42.8109	314.133	26.5854
osa-miR167c-5p	TGAAGCTGCCAGCATGATCTA	Os04t0671900-01	42.9355	201.589	118.216	42.8109	88.8456	159.512
osa-miR167c-5p	TGAAGCTGCCAGCATGATCTA	Os04t0671900-02	42.9355	201.589	118.216	42.8109	88.8456	159.512
osa-miR167c-5p	TGAAGCTGCCAGCATGATCTA	Os04t0671900-03	42.9355	201.589	118.216	42.8109	88.8456	159.512
osa-miR167c-5p	TGAAGCTGCCAGCATGATCTA	Os09t0567700-01	1202.19	1814.3	1063.94	984.651	951.917	1382.44
osa-miR167d-3p	GATCATGCTGTGCAGTTTCATC	Os03t0425300-01	0	0	0	0	9.51917	0
osa-miR167d-3p	GATCATGCTGTGCAGTTTCATC	Os02t0220700-01	0	86.3951	0	0	9.51917	26.5854
osa-miR167d-5p	TGAAGCTGCCAGCATGATCTG	Os05t0108300-01	0	0	0	0	0	26.5854
osa-miR167d-5p	TGAAGCTGCCAGCATGATCTG	Os07t0522600-02	300.548	86.3951	101.328	42.8109	314.133	26.5854
osa-miR167d-5p	TGAAGCTGCCAGCATGATCTG	Os09t0567700-01	1202.19	1814.3	1063.94	984.651	951.917	1382.44
osa-miR167e-3p	AGATCATGTTGCAGCTTCACT	Os03t0425300-01	0	0	0	0	9.51917	0
osa-miR167e-3p	AGATCATGTTGCAGCTTCACT	Os08t0224200-01	21.4677	0	0	0	4.75958	13.2927
osa-miR167e-3p	AGATCATGTTGCAGCTTCACT	Os08t0224200-02	21.4677	0	0	0	4.75958	13.2927
osa-miR167e-5p	TGAAGCTGCCAGCATGATCTG	Os05t0108300-01	0	0	0	0	0	26.5854
osa-miR167e-5p	TGAAGCTGCCAGCATGATCTG	Os07t0522600-02	300.548	86.3951	101.328	42.8109	314.133	26.5854
osa-miR167e-5p	TGAAGCTGCCAGCATGATCTG	Os09t0567700-01	1202.19	1814.3	1063.94	984.651	951.917	1382.44
osa-miR167f	TGAAGCTGCCAGCATGATCTG	Os05t0108300-01	0	0	0	0	0	26.5854
osa-miR167f	TGAAGCTGCCAGCATGATCTG	Os07t0522600-02	300.548	86.3951	101.328	42.8109	314.133	26.5854
osa-miR167f	TGAAGCTGCCAGCATGATCTG	Os09t0567700-01	1202.19	1814.3	1063.94	984.651	951.917	1382.44
osa-miR167g	TGAAGCTGCCAGCATGATCTG	Os05t0108300-01	0	0	0	0	0	26.5854
osa-miR167g	TGAAGCTGCCAGCATGATCTG	Os07t0522600-02	300.548	86.3951	101.328	42.8109	314.133	26.5854
osa-miR167g	TGAAGCTGCCAGCATGATCTG	Os09t0567700-01	1202.19	1814.3	1063.94	984.651	951.917	1382.44
osa-miR167h-3p	AGGTCATGCTGTAGTTTCATC	Os01t0310800-01	85.8709	0	0	0	19.0383	13.2927
osa-miR167h-5p	TGAAGCTGCCAGCATGATCTG	Os05t0108300-01	0	0	0	0	0	26.5854
osa-miR167h-5p	TGAAGCTGCCAGCATGATCTG	Os07t0522600-02	300.548	86.3951	101.328	42.8109	314.133	26.5854
osa-miR167h-5p	TGAAGCTGCCAGCATGATCTG	Os09t0567700-01	1202.19	1814.3	1063.94	984.651	951.917	1382.44
osa-miR167i-3p	AGATCATGTTGCAGCTTCACT	Os08t0224200-01	21.4677	0	0	0	4.75958	13.2927
osa-miR167i-3p	AGATCATGTTGCAGCTTCACT	Os08t0224200-02	21.4677	0	0	0	4.75958	13.2927
osa-miR167i-5p	TGAAGCTGCCAGCATGATCTG	Os05t0108300-01	0	0	0	0	0	26.5854
osa-miR167i-5p	TGAAGCTGCCAGCATGATCTG	Os07t0522600-02	300.548	86.3951	101.328	42.8109	314.133	26.5854
osa-miR167i-5p	TGAAGCTGCCAGCATGATCTG	Os09t0567700-01	1202.19	1814.3	1063.94	984.651	951.917	1382.44
osa-miR167j	TGAAGCTGCCAGCATGATCTG	Os05t0108300-01	0	0	0	0	0	26.5854
osa-miR167j	TGAAGCTGCCAGCATGATCTG	Os07t0522600-02	300.548	86.3951	101.328	42.8109	314.133	26.5854
osa-miR167j	TGAAGCTGCCAGCATGATCTG	Os09t0567700-01	1202.19	1814.3	1063.94	984.651	951.917	1382.44
osa-miR168b	AGGCTTGGTGCAGCTCGGGAA	Os04t0566500-01	128.806	237.587	75.9958	139.136	97.5715	99.6951
osa-miR168b	AGGCTTGGTGCAGCTCGGGAA	Os04t0566500-02	128.806	237.587	75.9958	139.136	97.5715	99.6951
osa-miR168b	AGGCTTGGTGCAGCTCGGGAA	Os04t0566500-03	128.806	237.587	75.9958	139.136	97.5715	99.6951
osa-miR168b	AGGCTTGGTGCAGCTCGGGAA	Os04t0566500-04	128.806	237.587	75.9958	139.136	97.5715	99.6951
osa-miR168b	AGGCTTGGTGCAGCTCGGGAA	Os02t0672200-01	601.097	2851.04	531.971	856.219	561.631	598.171
osa-miR169a	CAGCCAAGGATGACTTGCCGA	Os07t0158500-00	0	0	0	0	9.51917	0
osa-miR169a	CAGCCAAGGATGACTTGCCGA	Os07t0608200-01	0	0	50.6639	0	28.5575	53.1707
osa-miR169a	CAGCCAAGGATGACTTGCCGA	Os02t0776400-01	0	86.3951	0	85.6219	0	119.634
osa-miR169a	CAGCCAAGGATGACTTGCCGA	Os03t0174900-01	0	86.3951	0	42.8109	104.711	199.39
osa-miR169a	CAGCCAAGGATGACTTGCCGA	Os03t0411100-01	150.274	431.976	101.328	278.271	223.7	551.646
osa-miR169a	CAGCCAAGGATGACTTGCCGA	Os03t0411100-02	150.274	431.976	101.328	278.271	223.7	551.646
osa-miR169a	CAGCCAAGGATGACTTGCCGA	Os03t0647600-01	472.29	9157.88	101.328	599.353	152.307	4413.17
osa-miR169a	CAGCCAAGGATGACTTGCCGA	Os03t0696300-01	2318.52	8250.73	227.987	2975.36	499.756	5037.93
osa-miR169a	CAGCCAAGGATGACTTGCCGA	Os03t0696300-02	2318.52	8250.73	227.987	2975.36	499.756	5037.93
osa-miR169a	CAGCCAAGGATGACTTGCCGA	Os12t0618600-01	10089.8	25486.6	4686.41	6550.07	9014.65	16017.7
osa-miR169b	CAGCCAAGGATGACTTGCCGG	Os07t0158500-00	0	0	0	0	9.51917	0
osa-miR169b	CAGCCAAGGATGACTTGCCGG	Os07t0608200-01	0	0	50.6639	0	28.5575	53.1707
osa-miR169b	CAGCCAAGGATGACTTGCCGG	Os02t0776400-01	0	86.3951	0	85.6219	0	119.634
osa-miR169b	CAGCCAAGGATGACTTGCCGG	Os03t0174900-01	0	86.3951	0	42.8109	104.711	199.39
osa-miR169b	CAGCCAAGGATGACTTGCCGG	Os03t0411100-01	150.274	431.976	101.328	278.271	223.7	551.646
osa-miR169b	CAGCCAAGGATGACTTGCCGG	Os03t0411100-02	150.274	431.976	101.328	278.271	223.7	551.646
osa-miR169b	CAGCCAAGGATGACTTGCCGG	Os03t0696300-01	2318.52	8250.73	227.987	2975.36	499.756	5037.93
osa-miR169b	CAGCCAAGGATGACTTGCCGG	Os03t0696300-02	2318.52	8250.73	227.987	2975.36	499.756	5037.93
osa-miR169b	CAGCCAAGGATGACTTGCCGG	Os12t0618600-01	10089.8	25486.6	4686.41	6550.07	9014.65	16017.7
osa-miR169c	CAGCCAAGGATGACTTGCCGG	Os07t0158500-00	0	0	0	0	9.51917	0
osa-miR169c	CAGCCAAGGATGACTTGCCGG	Os07t0608200-01	0	0	50.6639	0	28.5575	53.1707
osa-miR169c	CAGCCAAGGATGACTTGCCGG	Os02t0776400-01	0	86.3951	0	85.6219	0	119.634
osa-miR169c	CAGCCAAGGATGACTTGCCGG	Os03t0174900-01	0	86.3951	0	42.8109	104.711	199.39
osa-miR169c	CAGCCAAGGATGACTTGCCGG	Os03t0411100-01	150.274	431.976	101.328	278.271	223.7	551.646
osa-miR169c	CAGCCAAGGATGACTTGCCGG	Os03t0411100-02	150.274	431.976	101.328	278.271	223.7	551.646
osa-miR169c	CAGCCAAGGATGACTTGCCGG	Os03t0696300-01	2318.52	8250.73	227.987	2975.36	499.756	5037.93
osa-miR169c	CAGCCAAGGATGACTTGCCGG	Os03t0696300-02	2318.52	8250.73	227.987	2975.36	499.756	5037.93
osa-miR169c	CAGCCAAGGATGACTTGCCGG	Os12t0618600-01	10089.8	25486.6	4686.41	6550.07	9014.65	16017.7
osa-miR169d	TAGCCAAGGATGAATTGCCGG	Os07t0158500-00	0	0	0	0	9.51917	0
osa-miR169d	TAGCCAAGGATGAATTGCCGG	Os07t0608200-01	0	0	50.6639	0	28.5575	53.1707
osa-miR169d	TAGCCAAGGATGAATTGCCGG	Os02t0776400-01	0	86.3951	0	85.6219	0	119.634
osa-miR169d	TAGCCAAGGATGAATTGCCGG	Os03t0174900-01	0	86.3951	0	42.8109	104.711	199.39
osa-miR169d	TAGCCAAGGATGAATTGCCGG	Os03t0411100-01	150.274	431.976	101.328	278.271	223.7	551.646
osa-miR169d	TAGCCAAGGATGAATTGCCGG	Os03t0411100-02	150.274	431.976	101.328	278.271	223.7	551.646
osa-miR169d	TAGCCAAGGATGAATTGCCGG	Os03t0696300-01	2318.52	8250.73	227.987	2975.36	499.756	5037.93
osa-miR169d	TAGCCAAGGATGAATTGCCGG	Os03t0696300-02	2318.52	8250.73	227.987	2975.36	499.756	5037.93
osa-miR169d	TAGCCAAGGATGAATTGCCGG	Os12t0618600-01	10089.8	25486.6	4686.41	6550.07	9014.65	16017.7
osa-miR169e	TAGCCAAGGATGACTTGCCGG	Os07t0158500-00	0	0	0	0	9.51917	0
osa-miR169e	TAGCCAAGGATGACTTGCCGG	Os07t0608200-01	0	0	50.6639	0	28.5575	53.1707
osa-miR169e	TAGCCAAGGATGACTTGCCGG	Os02t0776400-01	0	86.3951	0	85.6219	0	119.634
osa-miR169e	TAGCCAAGGATGACTTGCCGG	Os03t0174900-01	0	86.3951	0	42.8109	104.711	199.39
osa-miR169e	TAGCCAAGGATGACTTGCCGG	Os03t0411100-01	150.274	431.976	101.328	278.271	223.7	551.646
osa-miR169e	TAGCCAAGGATGACTTGCCGG	Os03t0411100-02	150.274	431.976	101.328	278.271	223.7	551.646
osa-miR169e	TAGCCAAGGATGACTTGCCGG	Os03t0696300-01	2318.52	8250.73	227.987	2975.36	499.756	5037.93
osa-miR169e	TAGCCAAGGATGACTTGCCGG	Os03t0696300-02	2318.52	8250.73	227.987	2975.36	499.756	5037.93
osa-miR169e	TAGCCAAGGATGACTTGCCGG	Os12t0618600-01	10089.8	25486.6	4686.41	6550.07	9014.65	16017.7
osa-miR169f.1	TAGCCAAGGATGACTTGCCTA	Os07t0158500-00	0	0	0	0	9.51917	0
osa-miR169f.1	TAGCCAAGGATGACTTGCCTA	Os07t0608200-01	0	0	50.6639	0	28.5575	53.1707
osa-miR169f.1	TAGCCAAGGATGACTTGCCTA	Os02t0776400-01	0	86.3951	0	85.6219	0	119.634
osa-miR169f.1	TAGCCAAGGATGACTTGCCTA	Os03t0174900-01	0	86.3951	0	42.8109	104.711	199.39
osa-miR169f.1	TAGCCAAGGATGACTTGCCTA	Os03t0411100-01	150.274	431.976	101.328	278.271	223.7	551.646
osa-miR169f.1	TAGCCAAGGATGACTTGCCTA	Os03t0411100-02	150.274	431.976	101.328	278.271	223.7	551.646
osa-miR169f.1	TAGCCAAGGATGACTTGCCTA	Os03t0647600-01	472.29	9157.88	101.328	599.353	152.307	4413.17
osa-miR169f.1	TAGCCAAGGATGACTTGCCTA	Os03t0696300-01	2318.52	8250.73	227.987	2975.36	499.756	5037.93
osa-miR169f.1	TAGCCAAGGATGACTTGCCTA	Os03t0696300-02	2318.52	8250.73	227.987	2975.36	499.756	5037.93
osa-miR169f.1	TAGCCAAGGATGACTTGCCTA	Os12t0618600-01	10089.8	25486.6	4686.41	6550.07	9014.65	16017.7
osa-miR169f.2	TGAGGACAAGAGCTGATTCGG	Os04t0636300-01	0	0	0	0	0	53.1707
osa-miR169g	TAGCCAAGGATGACTTGCCTA	Os07t0158500-00	0	0	0	0	9.51917	0
osa-miR169g	TAGCCAAGGATGACTTGCCTA	Os07t0608200-01	0	0	50.6639	0	28.5575	53.1707
osa-miR169g	TAGCCAAGGATGACTTGCCTA	Os02t0776400-01	0	86.3951	0	85.6219	0	119.634
osa-miR169g	TAGCCAAGGATGACTTGCCTA	Os03t0174900-01	0	86.3951	0	42.8109	104.711	199.39
osa-miR169g	TAGCCAAGGATGACTTGCCTA	Os03t0411100-01	150.274	431.976	101.328	278.271	223.7	551.646
osa-miR169g	TAGCCAAGGATGACTTGCCTA	Os03t0411100-02	150.274	431.976	101.328	278.271	223.7	551.646
osa-miR169g	TAGCCAAGGATGACTTGCCTA	Os03t0647600-01	472.29	9157.88	101.328	599.353	152.307	4413.17
osa-miR169g	TAGCCAAGGATGACTTGCCTA	Os03t0696300-01	2318.52	8250.73	227.987	2975.36	499.756	5037.93
osa-miR169g	TAGCCAAGGATGACTTGCCTA	Os03t0696300-02	2318.52	8250.73	227.987	2975.36	499.756	5037.93
osa-miR169g	TAGCCAAGGATGACTTGCCTA	Os12t0618600-01	10089.8	25486.6	4686.41	6550.07	9014.65	16017.7
osa-miR169h	TAGCCAAGGATGACTTGCCTG	Os07t0158500-00	0	0	0	0	9.51917	0
osa-miR169h	TAGCCAAGGATGACTTGCCTG	Os07t0608200-01	0	0	50.6639	0	28.5575	53.1707
osa-miR169h	TAGCCAAGGATGACTTGCCTG	Os02t0776400-01	0	86.3951	0	85.6219	0	119.634
osa-miR169h	TAGCCAAGGATGACTTGCCTG	Os03t0174900-01	0	86.3951	0	42.8109	104.711	199.39
osa-miR169h	TAGCCAAGGATGACTTGCCTG	Os03t0411100-01	150.274	431.976	101.328	278.271	223.7	551.646
osa-miR169h	TAGCCAAGGATGACTTGCCTG	Os03t0411100-02	150.274	431.976	101.328	278.271	223.7	551.646
osa-miR169h	TAGCCAAGGATGACTTGCCTG	Os03t0647600-01	472.29	9157.88	101.328	599.353	152.307	4413.17
osa-miR169h	TAGCCAAGGATGACTTGCCTG	Os03t0696300-01	2318.52	8250.73	227.987	2975.36	499.756	5037.93
osa-miR169h	TAGCCAAGGATGACTTGCCTG	Os03t0696300-02	2318.52	8250.73	227.987	2975.36	499.756	5037.93
osa-miR169h	TAGCCAAGGATGACTTGCCTG	Os12t0618600-01	10089.8	25486.6	4686.41	6550.07	9014.65	16017.7
osa-miR169i-5p.1	TAGCCAAGGATGACTTGCCTG	Os07t0158500-00	0	0	0	0	9.51917	0
osa-miR169i-5p.1	TAGCCAAGGATGACTTGCCTG	Os07t0608200-01	0	0	50.6639	0	28.5575	53.1707
osa-miR169i-5p.1	TAGCCAAGGATGACTTGCCTG	Os02t0776400-01	0	86.3951	0	85.6219	0	119.634
osa-miR169i-5p.1	TAGCCAAGGATGACTTGCCTG	Os03t0174900-01	0	86.3951	0	42.8109	104.711	199.39
osa-miR169i-5p.1	TAGCCAAGGATGACTTGCCTG	Os03t0411100-01	150.274	431.976	101.328	278.271	223.7	551.646
osa-miR169i-5p.1	TAGCCAAGGATGACTTGCCTG	Os03t0411100-02	150.274	431.976	101.328	278.271	223.7	551.646
osa-miR169i-5p.1	TAGCCAAGGATGACTTGCCTG	Os03t0647600-01	472.29	9157.88	101.328	599.353	152.307	4413.17
osa-miR169i-5p.1	TAGCCAAGGATGACTTGCCTG	Os03t0696300-01	2318.52	8250.73	227.987	2975.36	499.756	5037.93
osa-miR169i-5p.1	TAGCCAAGGATGACTTGCCTG	Os03t0696300-02	2318.52	8250.73	227.987	2975.36	499.756	5037.93
osa-miR169i-5p.1	TAGCCAAGGATGACTTGCCTG	Os12t0618600-01	10089.8	25486.6	4686.41	6550.07	9014.65	16017.7
osa-miR169j	TAGCCAAGGATGACTTGCCTG	Os07t0158500-00	0	0	0	0	9.51917	0
osa-miR169j	TAGCCAAGGATGACTTGCCTG	Os07t0608200-01	0	0	50.6639	0	28.5575	53.1707
osa-miR169j	TAGCCAAGGATGACTTGCCTG	Os02t0776400-01	0	86.3951	0	85.6219	0	119.634
osa-miR169j	TAGCCAAGGATGACTTGCCTG	Os03t0174900-01	0	86.3951	0	42.8109	104.711	199.39
osa-miR169j	TAGCCAAGGATGACTTGCCTG	Os03t0411100-01	150.274	431.976	101.328	278.271	223.7	551.646
osa-miR169j	TAGCCAAGGATGACTTGCCTG	Os03t0411100-02	150.274	431.976	101.328	278.271	223.7	551.646
osa-miR169j	TAGCCAAGGATGACTTGCCTG	Os03t0647600-01	472.29	9157.88	101.328	599.353	152.307	4413.17
osa-miR169j	TAGCCAAGGATGACTTGCCTG	Os03t0696300-01	2318.52	8250.73	227.987	2975.36	499.756	5037.93
osa-miR169j	TAGCCAAGGATGACTTGCCTG	Os03t0696300-02	2318.52	8250.73	227.987	2975.36	499.756	5037.93
osa-miR169j	TAGCCAAGGATGACTTGCCTG	Os12t0618600-01	10089.8	25486.6	4686.41	6550.07	9014.65	16017.7
osa-miR169k	TAGCCAAGGATGACTTGCCTG	Os07t0158500-00	0	0	0	0	9.51917	0
osa-miR169k	TAGCCAAGGATGACTTGCCTG	Os07t0608200-01	0	0	50.6639	0	28.5575	53.1707
osa-miR169k	TAGCCAAGGATGACTTGCCTG	Os02t0776400-01	0	86.3951	0	85.6219	0	119.634
osa-miR169k	TAGCCAAGGATGACTTGCCTG	Os03t0174900-01	0	86.3951	0	42.8109	104.711	199.39
osa-miR169k	TAGCCAAGGATGACTTGCCTG	Os03t0411100-01	150.274	431.976	101.328	278.271	223.7	551.646
osa-miR169k	TAGCCAAGGATGACTTGCCTG	Os03t0411100-02	150.274	431.976	101.328	278.271	223.7	551.646
osa-miR169k	TAGCCAAGGATGACTTGCCTG	Os03t0647600-01	472.29	9157.88	101.328	599.353	152.307	4413.17
osa-miR169k	TAGCCAAGGATGACTTGCCTG	Os03t0696300-01	2318.52	8250.73	227.987	2975.36	499.756	5037.93
osa-miR169k	TAGCCAAGGATGACTTGCCTG	Os03t0696300-02	2318.52	8250.73	227.987	2975.36	499.756	5037.93
osa-miR169k	TAGCCAAGGATGACTTGCCTG	Os12t0618600-01	10089.8	25486.6	4686.41	6550.07	9014.65	16017.7
osa-miR169l	TAGCCAAGGATGACTTGCCTG	Os07t0158500-00	0	0	0	0	9.51917	0
osa-miR169l	TAGCCAAGGATGACTTGCCTG	Os07t0608200-01	0	0	50.6639	0	28.5575	53.1707
osa-miR169l	TAGCCAAGGATGACTTGCCTG	Os02t0776400-01	0	86.3951	0	85.6219	0	119.634
osa-miR169l	TAGCCAAGGATGACTTGCCTG	Os03t0174900-01	0	86.3951	0	42.8109	104.711	199.39
osa-miR169l	TAGCCAAGGATGACTTGCCTG	Os03t0411100-01	150.274	431.976	101.328	278.271	223.7	551.646
osa-miR169l	TAGCCAAGGATGACTTGCCTG	Os03t0411100-02	150.274	431.976	101.328	278.271	223.7	551.646
osa-miR169l	TAGCCAAGGATGACTTGCCTG	Os03t0647600-01	472.29	9157.88	101.328	599.353	152.307	4413.17
osa-miR169l	TAGCCAAGGATGACTTGCCTG	Os03t0696300-01	2318.52	8250.73	227.987	2975.36	499.756	5037.93
osa-miR169l	TAGCCAAGGATGACTTGCCTG	Os03t0696300-02	2318.52	8250.73	227.987	2975.36	499.756	5037.93
osa-miR169l	TAGCCAAGGATGACTTGCCTG	Os12t0618600-01	10089.8	25486.6	4686.41	6550.07	9014.65	16017.7
osa-miR169m	TAGCCAAGGATGACTTGCCTG	Os07t0158500-00	0	0	0	0	9.51917	0
osa-miR169m	TAGCCAAGGATGACTTGCCTG	Os07t0608200-01	0	0	50.6639	0	28.5575	53.1707
osa-miR169m	TAGCCAAGGATGACTTGCCTG	Os02t0776400-01	0	86.3951	0	85.6219	0	119.634
osa-miR169m	TAGCCAAGGATGACTTGCCTG	Os03t0174900-01	0	86.3951	0	42.8109	104.711	199.39
osa-miR169m	TAGCCAAGGATGACTTGCCTG	Os03t0411100-01	150.274	431.976	101.328	278.271	223.7	551.646
osa-miR169m	TAGCCAAGGATGACTTGCCTG	Os03t0411100-02	150.274	431.976	101.328	278.271	223.7	551.646
osa-miR169m	TAGCCAAGGATGACTTGCCTG	Os03t0647600-01	472.29	9157.88	101.328	599.353	152.307	4413.17
osa-miR169m	TAGCCAAGGATGACTTGCCTG	Os03t0696300-01	2318.52	8250.73	227.987	2975.36	499.756	5037.93
osa-miR169m	TAGCCAAGGATGACTTGCCTG	Os03t0696300-02	2318.52	8250.73	227.987	2975.36	499.756	5037.93
osa-miR169m	TAGCCAAGGATGACTTGCCTG	Os12t0618600-01	10089.8	25486.6	4686.41	6550.07	9014.65	16017.7
osa-miR169n	TAGCCAAGAATGACTTGCCTA	Os02t0776400-01	0	86.3951	0	85.6219	0	119.634
osa-miR169n	TAGCCAAGAATGACTTGCCTA	Os05t0316000-01	1159.26	863.951	379.979	1712.44	761.533	584.878
osa-miR169n	TAGCCAAGAATGACTTGCCTA	Os03t0647600-01	472.29	9157.88	101.328	599.353	152.307	4413.17
osa-miR169n	TAGCCAAGAATGACTTGCCTA	Os03t0696300-01	2318.52	8250.73	227.987	2975.36	499.756	5037.93
osa-miR169n	TAGCCAAGAATGACTTGCCTA	Os03t0696300-02	2318.52	8250.73	227.987	2975.36	499.756	5037.93
osa-miR169n	TAGCCAAGAATGACTTGCCTA	Os12t0618600-01	10089.8	25486.6	4686.41	6550.07	9014.65	16017.7
osa-miR169o	TAGCCAAGAATGACTTGCCTA	Os02t0776400-01	0	86.3951	0	85.6219	0	119.634
osa-miR169o	TAGCCAAGAATGACTTGCCTA	Os05t0316000-01	1159.26	863.951	379.979	1712.44	761.533	584.878
osa-miR169o	TAGCCAAGAATGACTTGCCTA	Os03t0647600-01	472.29	9157.88	101.328	599.353	152.307	4413.17
osa-miR169o	TAGCCAAGAATGACTTGCCTA	Os03t0696300-01	2318.52	8250.73	227.987	2975.36	499.756	5037.93
osa-miR169o	TAGCCAAGAATGACTTGCCTA	Os03t0696300-02	2318.52	8250.73	227.987	2975.36	499.756	5037.93
osa-miR169o	TAGCCAAGAATGACTTGCCTA	Os12t0618600-01	10089.8	25486.6	4686.41	6550.07	9014.65	16017.7
osa-miR169r-3p	TGGCAAGTCTCCTCGGCTACC	Os06t0569500-01	0	0	0	0	0	79.7561
osa-miR169r-5p	TAGCCAAGGATGATTTGCCTG	Os07t0158500-00	0	0	0	0	9.51917	0
osa-miR169r-5p	TAGCCAAGGATGATTTGCCTG	Os07t0608200-01	0	0	50.6639	0	28.5575	53.1707
osa-miR169r-5p	TAGCCAAGGATGATTTGCCTG	Os02t0776400-01	0	86.3951	0	85.6219	0	119.634
osa-miR169r-5p	TAGCCAAGGATGATTTGCCTG	Os03t0174900-01	0	86.3951	0	42.8109	104.711	199.39
osa-miR169r-5p	TAGCCAAGGATGATTTGCCTG	Os03t0411100-01	150.274	431.976	101.328	278.271	223.7	551.646
osa-miR169r-5p	TAGCCAAGGATGATTTGCCTG	Os03t0411100-02	150.274	431.976	101.328	278.271	223.7	551.646
osa-miR169r-5p	TAGCCAAGGATGATTTGCCTG	Os03t0647600-01	472.29	9157.88	101.328	599.353	152.307	4413.17
osa-miR169r-5p	TAGCCAAGGATGATTTGCCTG	Os03t0696300-01	2318.52	8250.73	227.987	2975.36	499.756	5037.93
osa-miR169r-5p	TAGCCAAGGATGATTTGCCTG	Os03t0696300-02	2318.52	8250.73	227.987	2975.36	499.756	5037.93
osa-miR169r-5p	TAGCCAAGGATGATTTGCCTG	Os12t0618600-01	10089.8	25486.6	4686.41	6550.07	9014.65	16017.7
osa-miR171a	TGATTGAGCCGCGCCAATATC	Os06t0105350-00	42.9355	518.371	75.9958	385.298	95.1917	345.61
osa-miR171a	TGATTGAGCCGCGCCAATATC	Os02t0662700-01	0	561.568	12.666	192.649	38.0767	465.244
osa-miR171a	TGATTGAGCCGCGCCAATATC	Os02t0662700-02	0	561.568	12.666	192.649	38.0767	465.244
osa-miR171a	TGATTGAGCCGCGCCAATATC	Os02t0663100-01	42.9355	863.951	50.6639	128.433	133.268	478.536
osa-miR171a	TGATTGAGCCGCGCCAATATC	Os10t0551200-01	85.8709	518.371	126.66	214.055	85.6725	505.122
osa-miR171a	TGATTGAGCCGCGCCAATATC	Os04t0555000-01	3091.35	5788.47	1798.57	6806.94	1780.08	9677.07
osa-miR171b	TGATTGAGCCGTGCCAATATC	Os06t0105350-00	42.9355	518.371	75.9958	385.298	95.1917	345.61
osa-miR171b	TGATTGAGCCGTGCCAATATC	Os02t0662700-01	0	561.568	12.666	192.649	38.0767	465.244
osa-miR171b	TGATTGAGCCGTGCCAATATC	Os02t0662700-02	0	561.568	12.666	192.649	38.0767	465.244
osa-miR171b	TGATTGAGCCGTGCCAATATC	Os02t0663100-01	42.9355	863.951	50.6639	128.433	133.268	478.536
osa-miR171b	TGATTGAGCCGTGCCAATATC	Os10t0551200-01	85.8709	518.371	126.66	214.055	85.6725	505.122
osa-miR171b	TGATTGAGCCGTGCCAATATC	Os05t0417100-01	515.226	777.556	354.647	556.542	1142.3	1236.22
osa-miR171b	TGATTGAGCCGTGCCAATATC	Os04t0555000-01	3091.35	5788.47	1798.57	6806.94	1780.08	9677.07
osa-miR171c-3p	TGATTGAGCCGTGCCAATATC	Os06t0105350-00	42.9355	518.371	75.9958	385.298	95.1917	345.61
osa-miR171c-3p	TGATTGAGCCGTGCCAATATC	Os02t0662700-01	0	561.568	12.666	192.649	38.0767	465.244
osa-miR171c-3p	TGATTGAGCCGTGCCAATATC	Os02t0662700-02	0	561.568	12.666	192.649	38.0767	465.244
osa-miR171c-3p	TGATTGAGCCGTGCCAATATC	Os02t0663100-01	42.9355	863.951	50.6639	128.433	133.268	478.536
osa-miR171c-3p	TGATTGAGCCGTGCCAATATC	Os10t0551200-01	85.8709	518.371	126.66	214.055	85.6725	505.122
osa-miR171c-3p	TGATTGAGCCGTGCCAATATC	Os05t0417100-01	515.226	777.556	354.647	556.542	1142.3	1236.22
osa-miR171c-3p	TGATTGAGCCGTGCCAATATC	Os04t0555000-01	3091.35	5788.47	1798.57	6806.94	1780.08	9677.07
osa-miR171d-3p	TGATTGAGCCGTGCCAATATC	Os06t0105350-00	42.9355	518.371	75.9958	385.298	95.1917	345.61
osa-miR171d-3p	TGATTGAGCCGTGCCAATATC	Os02t0662700-01	0	561.568	12.666	192.649	38.0767	465.244
osa-miR171d-3p	TGATTGAGCCGTGCCAATATC	Os02t0662700-02	0	561.568	12.666	192.649	38.0767	465.244
osa-miR171d-3p	TGATTGAGCCGTGCCAATATC	Os02t0663100-01	42.9355	863.951	50.6639	128.433	133.268	478.536
osa-miR171d-3p	TGATTGAGCCGTGCCAATATC	Os10t0551200-01	85.8709	518.371	126.66	214.055	85.6725	505.122
osa-miR171d-3p	TGATTGAGCCGTGCCAATATC	Os05t0417100-01	515.226	777.556	354.647	556.542	1142.3	1236.22
osa-miR171d-3p	TGATTGAGCCGTGCCAATATC	Os04t0555000-01	3091.35	5788.47	1798.57	6806.94	1780.08	9677.07
osa-miR171e-3p	TGATTGAGCCGTGCCAATATC	Os06t0105350-00	42.9355	518.371	75.9958	385.298	95.1917	345.61
osa-miR171e-3p	TGATTGAGCCGTGCCAATATC	Os02t0662700-01	0	561.568	12.666	192.649	38.0767	465.244
osa-miR171e-3p	TGATTGAGCCGTGCCAATATC	Os02t0662700-02	0	561.568	12.666	192.649	38.0767	465.244
osa-miR171e-3p	TGATTGAGCCGTGCCAATATC	Os02t0663100-01	42.9355	863.951	50.6639	128.433	133.268	478.536
osa-miR171e-3p	TGATTGAGCCGTGCCAATATC	Os10t0551200-01	85.8709	518.371	126.66	214.055	85.6725	505.122
osa-miR171e-3p	TGATTGAGCCGTGCCAATATC	Os05t0417100-01	515.226	777.556	354.647	556.542	1142.3	1236.22
osa-miR171e-3p	TGATTGAGCCGTGCCAATATC	Os04t0555000-01	3091.35	5788.47	1798.57	6806.94	1780.08	9677.07
osa-miR171e-5p	TGTTGGCTCGGCTCACTCAGA	Os02t0608200-01	0	0	0	0	19.0383	0
osa-miR171f-3p	TGATTGAGCCGTGCCAATATC	Os06t0105350-00	42.9355	518.371	75.9958	385.298	95.1917	345.61
osa-miR171f-3p	TGATTGAGCCGTGCCAATATC	Os02t0662700-01	0	561.568	12.666	192.649	38.0767	465.244
osa-miR171f-3p	TGATTGAGCCGTGCCAATATC	Os02t0662700-02	0	561.568	12.666	192.649	38.0767	465.244
osa-miR171f-3p	TGATTGAGCCGTGCCAATATC	Os02t0663100-01	42.9355	863.951	50.6639	128.433	133.268	478.536
osa-miR171f-3p	TGATTGAGCCGTGCCAATATC	Os10t0551200-01	85.8709	518.371	126.66	214.055	85.6725	505.122
osa-miR171f-3p	TGATTGAGCCGTGCCAATATC	Os05t0417100-01	515.226	777.556	354.647	556.542	1142.3	1236.22
osa-miR171f-3p	TGATTGAGCCGTGCCAATATC	Os04t0555000-01	3091.35	5788.47	1798.57	6806.94	1780.08	9677.07
osa-miR171f-5p	TGTTGGCATGGTTCAATCAAA	Os03t0308000-01	0	0	0	42.8109	19.0383	26.5854
osa-miR171i-3p	GGATTGAGCCGCGTCAATATC	Os06t0105350-00	42.9355	518.371	75.9958	385.298	95.1917	345.61
osa-miR171i-3p	GGATTGAGCCGCGTCAATATC	Os02t0662700-01	0	561.568	12.666	192.649	38.0767	465.244
osa-miR171i-3p	GGATTGAGCCGCGTCAATATC	Os02t0662700-02	0	561.568	12.666	192.649	38.0767	465.244
osa-miR171i-3p	GGATTGAGCCGCGTCAATATC	Os02t0663100-01	42.9355	863.951	50.6639	128.433	133.268	478.536
osa-miR171i-3p	GGATTGAGCCGCGTCAATATC	Os10t0551200-01	85.8709	518.371	126.66	214.055	85.6725	505.122
osa-miR171i-3p	GGATTGAGCCGCGTCAATATC	Os04t0555000-01	3091.35	5788.47	1798.57	6806.94	1780.08	9677.07
osa-miR172a	AGAATCTTGATGATGCTGCAT	Os03t0818800-01	0	0	0	0	0	19.939
osa-miR172a	AGAATCTTGATGATGCTGCAT	Os03t0818800-02	0	0	0	0	0	19.939
osa-miR172a	AGAATCTTGATGATGCTGCAT	Os09t0386500-01	42.9355	86.3951	0	385.298	38.0767	505.122
osa-miR172a	AGAATCTTGATGATGCTGCAT	Os07t0235800-01	85.8709	2332.67	75.9958	556.542	28.5575	1209.63
osa-miR172a	AGAATCTTGATGATGCTGCAT	Os04t0649100-01	14.3118	2361.47	0	428.109	15.8653	1315.98
osa-miR172a	AGAATCTTGATGATGCTGCAT	Os04t0649100-02	14.3118	2361.47	0	428.109	15.8653	1315.98
osa-miR172a	AGAATCTTGATGATGCTGCAT	Os04t0649100-03	14.3118	2361.47	0	428.109	15.8653	1315.98
osa-miR172a	AGAATCTTGATGATGCTGCAT	Os05t0121600-01	0	31275	0	12201.1	95.1917	33577.3
osa-miR172b	GGAATCTTGATGATGCTGCAT	Os03t0427100-01	0	0	0	0	9.51917	0
osa-miR172b	GGAATCTTGATGATGCTGCAT	Os06t0700000-01	0	0	0	0	0	13.2927
osa-miR172b	GGAATCTTGATGATGCTGCAT	Os03t0818800-01	0	0	0	0	0	19.939
osa-miR172b	GGAATCTTGATGATGCTGCAT	Os03t0818800-02	0	0	0	0	0	19.939
osa-miR172b	GGAATCTTGATGATGCTGCAT	Os09t0386500-01	42.9355	86.3951	0	385.298	38.0767	505.122
osa-miR172b	GGAATCTTGATGATGCTGCAT	Os07t0235800-01	85.8709	2332.67	75.9958	556.542	28.5575	1209.63
osa-miR172b	GGAATCTTGATGATGCTGCAT	Os04t0649100-01	14.3118	2361.47	0	428.109	15.8653	1315.98
osa-miR172b	GGAATCTTGATGATGCTGCAT	Os04t0649100-02	14.3118	2361.47	0	428.109	15.8653	1315.98
osa-miR172b	GGAATCTTGATGATGCTGCAT	Os04t0649100-03	14.3118	2361.47	0	428.109	15.8653	1315.98
osa-miR172b	GGAATCTTGATGATGCTGCAT	Os05t0121600-01	0	31275	0	12201.1	95.1917	33577.3
osa-miR172c	TGAATCTTGATGATGCTGCAC	Os03t0818800-01	0	0	0	0	0	19.939
osa-miR172c	TGAATCTTGATGATGCTGCAC	Os03t0818800-02	0	0	0	0	0	19.939
osa-miR172c	TGAATCTTGATGATGCTGCAC	Os10t0560900-01	0	0	0	0	0	53.1707
osa-miR172c	TGAATCTTGATGATGCTGCAC	Os08t0369800-01	0	86.3951	0	0	0	79.7561
osa-miR172c	TGAATCTTGATGATGCTGCAC	Os07t0235800-01	85.8709	2332.67	75.9958	556.542	28.5575	1209.63
osa-miR172c	TGAATCTTGATGATGCTGCAC	Os04t0649100-01	14.3118	2361.47	0	428.109	15.8653	1315.98
osa-miR172c	TGAATCTTGATGATGCTGCAC	Os04t0649100-02	14.3118	2361.47	0	428.109	15.8653	1315.98
osa-miR172c	TGAATCTTGATGATGCTGCAC	Os04t0649100-03	14.3118	2361.47	0	428.109	15.8653	1315.98
osa-miR172c	TGAATCTTGATGATGCTGCAC	Os05t0121600-01	0	31275	0	12201.1	95.1917	33577.3
osa-miR172c	TGAATCTTGATGATGCTGCAC	Os08t0506700-01	128.806	29028.8	0	22047.6	95.1917	39386.2
osa-miR172d-3p	AGAATCTTGATGATGCTGCAT	Os03t0818800-01	0	0	0	0	0	19.939
osa-miR172d-3p	AGAATCTTGATGATGCTGCAT	Os03t0818800-02	0	0	0	0	0	19.939
osa-miR172d-3p	AGAATCTTGATGATGCTGCAT	Os09t0386500-01	42.9355	86.3951	0	385.298	38.0767	505.122
osa-miR172d-3p	AGAATCTTGATGATGCTGCAT	Os07t0235800-01	85.8709	2332.67	75.9958	556.542	28.5575	1209.63
osa-miR172d-3p	AGAATCTTGATGATGCTGCAT	Os04t0649100-01	14.3118	2361.47	0	428.109	15.8653	1315.98
osa-miR172d-3p	AGAATCTTGATGATGCTGCAT	Os04t0649100-02	14.3118	2361.47	0	428.109	15.8653	1315.98
osa-miR172d-3p	AGAATCTTGATGATGCTGCAT	Os04t0649100-03	14.3118	2361.47	0	428.109	15.8653	1315.98
osa-miR172d-3p	AGAATCTTGATGATGCTGCAT	Os05t0121600-01	0	31275	0	12201.1	95.1917	33577.3
osa-miR172d-5p	GCAGCACCATCAAGATTCAC	Os01t0128250-01	0	86.3951	0	0	19.0383	0
osa-miR172d-5p	GCAGCACCATCAAGATTCAC	Os02t0214500-01	0	0	0	0	9.51917	0
osa-miR172d-5p	GCAGCACCATCAAGATTCAC	Os03t0309200-01	42.9355	0	0	0	9.51917	0
osa-miR172d-5p	GCAGCACCATCAAGATTCAC	Os03t0719800-01	0	0	0	0	9.51917	0
osa-miR172d-5p	GCAGCACCATCAAGATTCAC	Os04t0440100-01	0	0	12.666	0	4.75958	0
osa-miR172d-5p	GCAGCACCATCAAGATTCAC	Os04t0440100-02	0	0	12.666	0	4.75958	0
osa-miR172d-5p	GCAGCACCATCAAGATTCAC	Os06t0154200-01	0	0	0	0	14.2788	0
osa-miR172d-5p	GCAGCACCATCAAGATTCAC	Os06t0154200-02	0	0	0	0	14.2788	0
osa-miR172d-5p	GCAGCACCATCAAGATTCAC	Os02t0582400-01	0	0	0	0	0	13.2927
osa-miR172d-5p	GCAGCACCATCAAGATTCAC	Os02t0582400-02	0	0	0	0	0	13.2927
osa-miR172d-5p	GCAGCACCATCAAGATTCAC	Os08t0248900-01	0	259.185	0	0	28.5575	13.2927
osa-miR172d-5p	GCAGCACCATCAAGATTCAC	Os04t0596400-01	0	0	0	0	0	26.5854
osa-miR172d-5p	GCAGCACCATCAAGATTCAC	Os05t0168300-01	0	86.3951	0	0	0	26.5854
osa-miR172d-5p	GCAGCACCATCAAGATTCAC	Os07t0538000-01	0	0	0	42.8109	0	26.5854
osa-miR172d-5p	GCAGCACCATCAAGATTCAC	Os08t0542900-01	0	0	25.3319	0	9.51917	26.5854
osa-miR172d-5p	GCAGCACCATCAAGATTCAC	Os12t0624800-01	0	0	0	0	9.51917	26.5854
osa-miR172d-5p	GCAGCACCATCAAGATTCAC	Os05t0390500-01	0	0	0	0	19.0383	39.878
osa-miR172d-5p	GCAGCACCATCAAGATTCAC	Os02t0778700-01	0	0	0	42.8109	47.5958	66.4634
osa-miR172d-5p	GCAGCACCATCAAGATTCAC	Os03t0382350-01	0	0	25.3319	0	0	79.7561
osa-miR172d-5p	GCAGCACCATCAAGATTCAC	Os08t0177800-00	0	0	25.3319	0	0	0
osa-miR172d-5p	GCAGCACCATCAAGATTCAC	Os09t0573000-01	171.742	0	25.3319	0	0	0
osa-miR1846a-3p	TGACCCCGTTCTCCTCGCCGG	Os03t0227900-00	0	0	0	0	9.51917	0
osa-miR1846a-3p	TGACCCCGTTCTCCTCGCCGG	Os05t0244600-01	42.9355	86.3951	0	0	19.0383	39.878
osa-miR1846b-3p	TGACCCCGTTCTCCTCGCCGG	Os05t0244600-01	42.9355	86.3951	0	0	19.0383	39.878
osa-miR1846c-3p	TGACCCCGGTCTGCTCGCTGG	Os06t0288100-01	0	0	0	0	0	26.5854
osa-miR1846c-3p	TGACCCCGGTCTGCTCGCTGG	Os05t0244600-01	42.9355	86.3951	0	0	19.0383	39.878
osa-miR1846d-3p	TATCCGGCGCCGCAGGGAGG	Os04t0101800-01	0	0	0	0	0	13.2927
osa-miR1846d-3p	TATCCGGCGCCGCAGGGAGG	Os10t0576000-01	0	0	0	0	28.5575	13.2927
osa-miR1846d-5p	TCCCACCGAGCAGCCGGATCTC	Os04t0568700-00	0	86.3951	126.66	85.6219	9.51917	39.878
osa-miR1846e	CAACGAGGAGGCCGGGACCA	Os04t0507100-01	0	0	0	0	0	6.64634
osa-miR1846e	CAACGAGGAGGCCGGGACCA	Os04t0507100-02	0	0	0	0	0	6.64634
osa-miR1846e	CAACGAGGAGGCCGGGACCA	Os11t0554200-01	0	0	0	0	0	39.878
osa-miR1846e	CAACGAGGAGGCCGGGACCA	Os02t0133800-01	42.9355	0	0	42.8109	0	0
osa-miR1847.1	TGCAGTTTGCAGTTGTGGCAC	Os08t0436000-01	0	43.1976	0	0	14.2788	0
osa-miR1847.1	TGCAGTTTGCAGTTGTGGCAC	Os08t0436000-02	0	43.1976	0	0	14.2788	0
osa-miR1847.1	TGCAGTTTGCAGTTGTGGCAC	Os03t0407400-00	0	0	0	0	0	53.1707
osa-miR1848	CCTCGCCGGCGCGCGCGTGCA	Os01t0844500-00	0	0	0	0	28.5575	0
osa-miR1848	CCTCGCCGGCGCGCGCGTGCA	Os08t0547350-00	0	0	0	0	9.51917	0
osa-miR1848	CCTCGCCGGCGCGCGCGTGCA	Os11t0136701-00	0	0	0	0	9.51917	0
osa-miR1848	CCTCGCCGGCGCGCGCGTGCA	Os01t0264600-00	0	0	0	0	0	13.2927
osa-miR1848	CCTCGCCGGCGCGCGCGTGCA	Os02t0697300-01	0	0	0	0	0	13.2927
osa-miR1848	CCTCGCCGGCGCGCGCGTGCA	Os09t0483600-01	0	0	0	0	0	13.2927
osa-miR1848	CCTCGCCGGCGCGCGCGTGCA	Os12t0417300-00	85.8709	0	101.328	0	133.268	13.2927
osa-miR1848	CCTCGCCGGCGCGCGCGTGCA	Os10t0546900-00	0	0	0	0	9.51917	26.5854
osa-miR1848	CCTCGCCGGCGCGCGCGTGCA	Os01t0174000-00	0	0	0	0	0	53.1707
osa-miR1848	CCTCGCCGGCGCGCGCGTGCA	Os04t0403200-01	0	0	0	42.8109	0	66.4634
osa-miR1848	CCTCGCCGGCGCGCGCGTGCA	Os03t0159900-01	0	43.1976	12.666	85.6219	9.51917	86.4024
osa-miR1848	CCTCGCCGGCGCGCGCGTGCA	Os03t0159900-02	0	43.1976	12.666	85.6219	9.51917	86.4024
osa-miR1848	CCTCGCCGGCGCGCGCGTGCA	Os08t0412700-01	128.806	0	0	171.244	19.0383	305.732
osa-miR1848	CCTCGCCGGCGCGCGCGTGCA	Os03t0302200-01	0	172.79	0	0	0	0
osa-miR1848	CCTCGCCGGCGCGCGCGTGCA	Os06t0638500-00	0	0	25.3319	0	0	0
osa-miR1848	CCTCGCCGGCGCGCGCGTGCA	Os09t0367900-02	42.9355	0	0	0	0	0
osa-miR1848	CCTCGCCGGCGCGCGCGTGCA	Os10t0552900-01	42.9355	0	0	0	0	0
osa-miR1850.1	TGGAAAGTTGGGAGATTGGGG	Os03t0266100-01	0	0	0	0	0	53.1707
osa-miR1850.2	TTGTGTGTGAACTAAACGTGG	Os04t0529500-01	0	0	0	0	19.0383	0
osa-miR1850.2	TTGTGTGTGAACTAAACGTGG	Os04t0529500-03	0	0	0	0	19.0383	0
osa-miR1850.2	TTGTGTGTGAACTAAACGTGG	Os01t0274901-01	0	0	0	0	0	5.31707
osa-miR1852	ATATGGATTCAGAATGCAGGT	Os03t0611700-01	0	0	12.666	0	0	0
osa-miR1852	ATATGGATTCAGAATGCAGGT	Os03t0611700-02	0	0	12.666	0	0	0
osa-miR1853-3p	TAATTGGGGATGTTCGGTTGCT	Os07t0572500-01	0	86.3951	0	0	0	0
osa-miR1854-5p	TGGTGAAATTTGTAGATTGGA	Os05t0150600-01	0	0	0	0	19.0383	6.64634
osa-miR1854-5p	TGGTGAAATTTGTAGATTGGA	Os05t0150600-02	0	0	0	0	19.0383	6.64634
osa-miR1854-5p	TGGTGAAATTTGTAGATTGGA	Os04t0645700-01	0	0	0	0	0	13.2927
osa-miR1855	AGCACTGGAGTAGCCAAGAGA	Os01t0252100-01	28.6236	0	0	0	3.17306	0
osa-miR1855	AGCACTGGAGTAGCCAAGAGA	Os01t0252100-02	28.6236	0	0	0	3.17306	0
osa-miR1855	AGCACTGGAGTAGCCAAGAGA	Os01t0252100-03	28.6236	0	0	0	3.17306	0
osa-miR1855	AGCACTGGAGTAGCCAAGAGA	Os05t0176100-05	0	0	0	0	0	8.86179
osa-miR1855	AGCACTGGAGTAGCCAAGAGA	Os05t0176100-06	0	0	0	0	0	8.86179
osa-miR1855	AGCACTGGAGTAGCCAAGAGA	Os05t0176100-07	0	0	0	0	0	8.86179
osa-miR1855	AGCACTGGAGTAGCCAAGAGA	Os03t0622300-02	0	0	50.6639	0	0	0
osa-miR1855	AGCACTGGAGTAGCCAAGAGA	Os11t0175400-01	0	0	25.3319	42.8109	0	0
osa-miR1857-3p	TCATGCTCCAAGAAAACCAGG	Os10t0460900-00	0	0	8.44398	0	0	4.43089
osa-miR1857-3p	TCATGCTCCAAGAAAACCAGG	Os10t0461100-01	0	0	8.44398	0	0	4.43089
osa-miR1857-3p	TCATGCTCCAAGAAAACCAGG	Os10t0461100-02	0	0	8.44398	0	0	4.43089
osa-miR1857-5p	TGGTTTTTTTGGAGCATGAGG	Os02t0796500-01	0	0	0	0	3.17306	0
osa-miR1857-5p	TGGTTTTTTTGGAGCATGAGG	Os02t0796500-02	0	0	0	0	3.17306	0
osa-miR1857-5p	TGGTTTTTTTGGAGCATGAGG	Os02t0796500-03	0	0	0	0	3.17306	0
osa-miR1857-5p	TGGTTTTTTTGGAGCATGAGG	Os11t0621000-01	0	0	0	0	0	6.64634
osa-miR1857-5p	TGGTTTTTTTGGAGCATGAGG	Os11t0621000-02	0	0	0	0	0	6.64634
osa-miR1857-5p	TGGTTTTTTTGGAGCATGAGG	Os02t0513000-01	128.806	0	101.328	85.6219	152.307	305.732
osa-miR1857-5p	TGGTTTTTTTGGAGCATGAGG	Os12t0102300-01	0	0	0	42.8109	0	0
osa-miR1858a	GAGAGGAGGACGGAGTGGGGC	Os01t0618100-01	0	0	0	0	19.0383	0
osa-miR1858a	GAGAGGAGGACGGAGTGGGGC	Os06t0163400-01	0	0	0	0	19.0383	0
osa-miR1858a	GAGAGGAGGACGGAGTGGGGC	Os09t0132600-01	42.9355	0	25.3319	42.8109	9.51917	0
osa-miR1858a	GAGAGGAGGACGGAGTGGGGC	Os01t0798100-01	0	0	0	0	9.51917	6.64634
osa-miR1858a	GAGAGGAGGACGGAGTGGGGC	Os01t0798100-02	0	0	0	0	9.51917	6.64634
osa-miR1858a	GAGAGGAGGACGGAGTGGGGC	Os02t0122800-01	0	86.3951	0	0	0	6.64634
osa-miR1858a	GAGAGGAGGACGGAGTGGGGC	Os02t0122800-02	0	86.3951	0	0	0	6.64634
osa-miR1858a	GAGAGGAGGACGGAGTGGGGC	Os07t0529600-01	64.4032	0	0	21.4055	38.0767	6.64634
osa-miR1858a	GAGAGGAGGACGGAGTGGGGC	Os07t0529600-02	64.4032	0	0	21.4055	38.0767	6.64634
osa-miR1858a	GAGAGGAGGACGGAGTGGGGC	Os11t0700900-02	0	0	0	0	0	6.64634
osa-miR1858a	GAGAGGAGGACGGAGTGGGGC	Os08t0169100-01	0	0	0	0	0	9.96951
osa-miR1858a	GAGAGGAGGACGGAGTGGGGC	Os05t0134000-01	0	0	0	0	0	13.2927
osa-miR1858a	GAGAGGAGGACGGAGTGGGGC	Os05t0134000-03	0	0	0	0	0	13.2927
osa-miR1858a	GAGAGGAGGACGGAGTGGGGC	Os10t0533200-01	0	0	0	0	0	13.2927
osa-miR1858a	GAGAGGAGGACGGAGTGGGGC	Os12t0496900-01	0	0	0	0	0	13.2927
osa-miR1858a	GAGAGGAGGACGGAGTGGGGC	Os02t0217600-01	0	0	0	21.4055	9.51917	19.939
osa-miR1858a	GAGAGGAGGACGGAGTGGGGC	Os02t0217600-02	0	0	0	21.4055	9.51917	19.939
osa-miR1858a	GAGAGGAGGACGGAGTGGGGC	Os10t0329400-00	0	129.593	0	128.433	4.75958	19.939
osa-miR1858a	GAGAGGAGGACGGAGTGGGGC	Os11t0601950-01	0	129.593	0	128.433	4.75958	19.939
osa-miR1858a	GAGAGGAGGACGGAGTGGGGC	Os09t0354900-01	0	0	0	0	9.51917	26.5854
osa-miR1858a	GAGAGGAGGACGGAGTGGGGC	Os11t0177400-01	0	0	0	0	0	26.5854
osa-miR1858a	GAGAGGAGGACGGAGTGGGGC	Os06t0728000-01	85.8709	0	37.9979	0	99.9513	33.2317
osa-miR1858a	GAGAGGAGGACGGAGTGGGGC	Os06t0728000-02	85.8709	0	37.9979	0	99.9513	33.2317
osa-miR1858a	GAGAGGAGGACGGAGTGGGGC	Os05t0176500-02	42.9355	0	75.9958	42.8109	9.51917	172.805
osa-miR1858a	GAGAGGAGGACGGAGTGGGGC	Os10t0159033-01	0	777.556	0	214.055	0	571.585
osa-miR1858a	GAGAGGAGGACGGAGTGGGGC	Os01t0392100-01	0	259.185	0	0	0	0
osa-miR1858a	GAGAGGAGGACGGAGTGGGGC	Os07t0632700-01	0	0	25.3319	0	0	0
osa-miR1858a	GAGAGGAGGACGGAGTGGGGC	Os09t0246200-01	0	172.79	0	0	0	0
osa-miR1858a	GAGAGGAGGACGGAGTGGGGC	Os12t0618800-01	0	0	25.3319	0	0	0
osa-miR1858b	GAGAGGAGGACGGAGTGGGGC	Os01t0618100-01	0	0	0	0	19.0383	0
osa-miR1858b	GAGAGGAGGACGGAGTGGGGC	Os06t0163400-01	0	0	0	0	19.0383	0
osa-miR1858b	GAGAGGAGGACGGAGTGGGGC	Os01t0798100-01	0	0	0	0	9.51917	6.64634
osa-miR1858b	GAGAGGAGGACGGAGTGGGGC	Os01t0798100-02	0	0	0	0	9.51917	6.64634
osa-miR1858b	GAGAGGAGGACGGAGTGGGGC	Os02t0122800-01	0	86.3951	0	0	0	6.64634
osa-miR1858b	GAGAGGAGGACGGAGTGGGGC	Os02t0122800-02	0	86.3951	0	0	0	6.64634
osa-miR1858b	GAGAGGAGGACGGAGTGGGGC	Os07t0529600-01	64.4032	0	0	21.4055	38.0767	6.64634
osa-miR1858b	GAGAGGAGGACGGAGTGGGGC	Os07t0529600-02	64.4032	0	0	21.4055	38.0767	6.64634
osa-miR1858b	GAGAGGAGGACGGAGTGGGGC	Os11t0700900-02	0	0	0	0	0	6.64634
osa-miR1858b	GAGAGGAGGACGGAGTGGGGC	Os08t0169100-01	0	0	0	0	0	9.96951
osa-miR1858b	GAGAGGAGGACGGAGTGGGGC	Os10t0533200-01	0	0	0	0	0	13.2927
osa-miR1858b	GAGAGGAGGACGGAGTGGGGC	Os12t0496900-01	0	0	0	0	0	13.2927
osa-miR1858b	GAGAGGAGGACGGAGTGGGGC	Os02t0217600-01	0	0	0	21.4055	9.51917	19.939
osa-miR1858b	GAGAGGAGGACGGAGTGGGGC	Os02t0217600-02	0	0	0	21.4055	9.51917	19.939
osa-miR1858b	GAGAGGAGGACGGAGTGGGGC	Os10t0329400-00	0	129.593	0	128.433	4.75958	19.939
osa-miR1858b	GAGAGGAGGACGGAGTGGGGC	Os11t0601950-01	0	129.593	0	128.433	4.75958	19.939
osa-miR1858b	GAGAGGAGGACGGAGTGGGGC	Os09t0132600-01	42.9355	0	0	0	9.51917	26.5854
osa-miR1858b	GAGAGGAGGACGGAGTGGGGC	Os06t0728000-01	85.8709	0	37.9979	0	99.9513	33.2317
osa-miR1858b	GAGAGGAGGACGGAGTGGGGC	Os06t0728000-02	85.8709	0	37.9979	0	99.9513	33.2317
osa-miR1858b	GAGAGGAGGACGGAGTGGGGC	Os05t0176500-02	42.9355	0	75.9958	42.8109	9.51917	172.805
osa-miR1858b	GAGAGGAGGACGGAGTGGGGC	Os10t0159033-01	0	777.556	0	214.055	0	571.585
osa-miR1858b	GAGAGGAGGACGGAGTGGGGC	Os01t0392100-01	0	259.185	0	0	0	0
osa-miR1858b	GAGAGGAGGACGGAGTGGGGC	Os07t0632700-01	0	0	25.3319	0	0	0
osa-miR1858b	GAGAGGAGGACGGAGTGGGGC	Os09t0246200-01	0	172.79	0	0	0	0
osa-miR1858b	GAGAGGAGGACGGAGTGGGGC	Os12t0618800-01	0	0	25.3319	0	0	0
osa-miR1860-3p	ATCTGGAAGCTAGGTTTTCTCT	Os07t0173400-01	0	0	0	0	0	13.2927
osa-miR1860-3p	ATCTGGAAGCTAGGTTTTCTCT	Os09t0530700-01	42.9355	0	0	85.6219	9.51917	13.2927
osa-miR1860-5p	AGAAAACCAGCTTCCAGATCT	Os01t0100400-01	0	0	0	0	19.0383	26.5854
osa-miR1860-5p	AGAAAACCAGCTTCCAGATCT	Os06t0624700-01	0	0	0	0	0	26.5854
osa-miR1861c	CGATCTTGTAGCAAGAACTGAG	Os10t0556100-01	0	0	0	0	0	6.64634
osa-miR1861c	CGATCTTGTAGCAAGAACTGAG	Os10t0556100-02	0	0	0	0	0	6.64634
osa-miR1861c	CGATCTTGTAGCAAGAACTGAG	Os01t0856900-01	0	0	0	0	9.51917	39.878
osa-miR1861n	CGATCTTGTGGCAGGAGCTGAG	Os03t0129200-00	0	0	0	0	0	13.2927
osa-miR1862a	ACGAGGTTGGTTTATTTTGGGACG	Os07t0466200-01	0	0	0	0	0	19.939
osa-miR1862a	ACGAGGTTGGTTTATTTTGGGACG	Os07t0466200-02	0	0	0	0	0	19.939
osa-miR1862b	ACGAGGTTGGTTTATTTTGGGACG	Os07t0466200-01	0	0	0	0	0	19.939
osa-miR1862b	ACGAGGTTGGTTTATTTTGGGACG	Os07t0466200-02	0	0	0	0	0	19.939
osa-miR1862c	ACGAGGTTGGTTTATTTTGGGACG	Os07t0466200-01	0	0	0	0	0	19.939
osa-miR1862c	ACGAGGTTGGTTTATTTTGGGACG	Os07t0466200-02	0	0	0	0	0	19.939
osa-miR1862d	ACTAGGTTTGTTTATTTTGGGACG	Os04t0380300-01	0	0	50.6639	0	0	0
osa-miR1862f	ATGAGGTTGGTTTATTTTGG	Os04t0613800-01	0	0	0	0	0	4.43089
osa-miR1862f	ATGAGGTTGGTTTATTTTGG	Os04t0613800-02	0	0	0	0	0	4.43089
osa-miR1862f	ATGAGGTTGGTTTATTTTGG	Os04t0613800-03	0	0	0	0	0	4.43089
osa-miR1862f	ATGAGGTTGGTTTATTTTGG	Os05t0596200-03	0	0	0	0	0	13.2927
osa-miR1862f	ATGAGGTTGGTTTATTTTGG	Os07t0466200-01	0	0	0	0	0	19.939
osa-miR1862f	ATGAGGTTGGTTTATTTTGG	Os07t0466200-02	0	0	0	0	0	19.939
osa-miR1862g	ATGAGGTTGGTTTATTTTGG	Os04t0613800-01	0	0	0	0	0	4.43089
osa-miR1862g	ATGAGGTTGGTTTATTTTGG	Os04t0613800-02	0	0	0	0	0	4.43089
osa-miR1862g	ATGAGGTTGGTTTATTTTGG	Os04t0613800-03	0	0	0	0	0	4.43089
osa-miR1862g	ATGAGGTTGGTTTATTTTGG	Os05t0596200-03	0	0	0	0	0	13.2927
osa-miR1862g	ATGAGGTTGGTTTATTTTGG	Os07t0466200-01	0	0	0	0	0	19.939
osa-miR1862g	ATGAGGTTGGTTTATTTTGG	Os07t0466200-02	0	0	0	0	0	19.939
osa-miR1864	TTGTAGTAACGTGATGGTCAATGT	Os01t0242300-01	0	0	0	0	9.51917	0
osa-miR1871	ATGGCTCTGATATCATGTTGGTTT	Os01t0380800-00	0	0	0	0	0	13.2927
osa-miR1873	TCAACATGGTATCAGAGCTGGAAG	Os05t0108400-01	0	0	0	0	0	13.2927
osa-miR1874-3p	TATGGATGGAGGTGTAACCCGATG	Os02t0313500-01	42.9355	259.185	101.328	128.433	66.6342	39.878
osa-miR2055	TTTCCTTGGGAAGGTGGTTTC	Os01t0871200-01	0	0	0	10.7027	21.4181	0
osa-miR2055	TTTCCTTGGGAAGGTGGTTTC	Os01t0871200-02	0	0	0	10.7027	21.4181	0
osa-miR2055	TTTCCTTGGGAAGGTGGTTTC	Os01t0871200-03	0	0	0	10.7027	21.4181	0
osa-miR2055	TTTCCTTGGGAAGGTGGTTTC	Os01t0871200-04	0	0	0	10.7027	21.4181	0
osa-miR2055	TTTCCTTGGGAAGGTGGTTTC	Os04t0635800-01	0	0	25.3319	128.433	19.0383	0
osa-miR2091-5p	TCAACCGAGCCGAGGAGGAGG	Os06t0698300-01	42.9355	0	151.992	0	85.6725	26.5854
osa-miR2093-3p	ACATCTTCCAATTAATGCAT	Os05t0163400-03	0	0	0	0	4.75958	0
osa-miR2093-3p	ACATCTTCCAATTAATGCAT	Os07t0613300-01	0	0	0	0	3.17306	8.86179
osa-miR2093-3p	ACATCTTCCAATTAATGCAT	Os07t0613300-02	0	0	0	0	3.17306	8.86179
osa-miR2093-3p	ACATCTTCCAATTAATGCAT	Os01t0956600-01	214.677	215.988	25.3319	64.2164	166.585	59.8171
osa-miR2093-3p	ACATCTTCCAATTAATGCAT	Os01t0521500-01	42.9355	172.79	227.987	214.055	171.345	106.341
osa-miR2093-5p	GTGCATTAATTGGAAGAACA	Os09t0240500-01	0	0	0	0	0	44.3089
osa-miR2093-5p	GTGCATTAATTGGAAGAACA	Os09t0240500-03	0	0	0	0	0	44.3089
osa-miR2095-3p	CTTCCATTTATGATAAGTAT	Os01t0622600-01	64.4032	0	25.3319	21.4055	4.75958	0
osa-miR2095-3p	CTTCCATTTATGATAAGTAT	Os08t0169600-01	0	0	0	0	0	13.2927
osa-miR2095-3p	CTTCCATTTATGATAAGTAT	Os11t0206700-01	0	0	75.9958	42.8109	0	26.5854
osa-miR2095-3p	CTTCCATTTATGATAAGTAT	Os04t0394300-01	42.9355	259.185	126.66	342.487	47.5958	146.219
osa-miR2097-3p	TTCTCTTCTTCGTGTCGCATTT	Os12t0502700-01	171.742	172.79	75.9958	342.487	161.826	39.878
osa-miR2097-3p	TTCTCTTCTTCGTGTCGCATTT	Os04t0469400-01	0	0	0	42.8109	0	0
osa-miR2099-3p	ACAAAGCTGTAGCGTTATTC	Os03t0402000-01	0	0	0	0	4.75958	0
osa-miR2099-3p	ACAAAGCTGTAGCGTTATTC	Os07t0642300-01	0	0	0	0	4.75958	0
osa-miR2099-3p	ACAAAGCTGTAGCGTTATTC	Os09t0471900-01	0	0	0	21.4055	0	13.2927
osa-miR2099-3p	ACAAAGCTGTAGCGTTATTC	Os09t0471900-02	0	0	0	21.4055	0	13.2927
osa-miR2099-3p	ACAAAGCTGTAGCGTTATTC	Os04t0668700-01	0	129.593	0	42.8109	138.028	338.963
osa-miR2099-3p	ACAAAGCTGTAGCGTTATTC	Os04t0668700-02	0	129.593	0	42.8109	138.028	338.963
osa-miR2100-5p	TTCTCTCAAGTTGCCAAACAAG	Os01t0301300-01	0	0	0	0	0	13.2927
osa-miR2100-5p	TTCTCTCAAGTTGCCAAACAAG	Os05t0346300-01	171.742	950.346	253.319	770.597	152.307	598.171
osa-miR2101-5p	ACATGTTTACAAGTTAAAATGT	Os04t0498600-01	64.4032	0	139.326	0	80.9129	0
osa-miR2101-5p	ACATGTTTACAAGTTAAAATGT	Os04t0498600-02	64.4032	0	139.326	0	80.9129	0
osa-miR2101-5p	ACATGTTTACAAGTTAAAATGT	Os03t0372700-02	42.9355	0	126.66	0	142.788	66.4634
osa-miR2102-3p	CATGGTGCCGGTTCCGGTGGCG	Os05t0358400-01	64.4032	0	0	0	0	6.64634
osa-miR2102-3p	CATGGTGCCGGTTCCGGTGGCG	Os05t0358400-02	64.4032	0	0	0	0	6.64634
osa-miR2102-5p	GGGCAAGCCGCCGCCGCCAC	Os01t0862600-01	0	86.3951	0	0	19.0383	0
osa-miR2102-5p	GGGCAAGCCGCCGCCGCCAC	Os02t0523800-01	0	0	0	0	9.51917	0
osa-miR2102-5p	GGGCAAGCCGCCGCCGCCAC	Os07t0175200-01	42.9355	0	25.3319	0	19.0383	0
osa-miR2102-5p	GGGCAAGCCGCCGCCGCCAC	Os10t0467600-01	0	0	0	0	19.0383	0
osa-miR2102-5p	GGGCAAGCCGCCGCCGCCAC	Os12t0506700-01	42.9355	0	75.9958	42.8109	19.0383	0
osa-miR2102-5p	GGGCAAGCCGCCGCCGCCAC	Os01t0533900-01	0	0	0	0	0	6.64634
osa-miR2102-5p	GGGCAAGCCGCCGCCGCCAC	Os02t0800000-01	0	0	0	0	0	13.2927
osa-miR2102-5p	GGGCAAGCCGCCGCCGCCAC	Os05t0594900-01	85.8709	86.3951	0	0	38.0767	13.2927
osa-miR2102-5p	GGGCAAGCCGCCGCCGCCAC	Os08t0133600-01	0	0	0	0	38.0767	13.2927
osa-miR2102-5p	GGGCAAGCCGCCGCCGCCAC	Os12t0160200-00	0	0	0	85.6219	0	13.2927
osa-miR2102-5p	GGGCAAGCCGCCGCCGCCAC	Os09t0132600-01	0	0	0	0	9.51917	26.5854
osa-miR2102-5p	GGGCAAGCCGCCGCCGCCAC	Os11t0498400-01	0	0	0	0	0	26.5854
osa-miR2102-5p	GGGCAAGCCGCCGCCGCCAC	Os02t0633400-01	0	0	0	0	0	53.1707
osa-miR2102-5p	GGGCAAGCCGCCGCCGCCAC	Os05t0500450-00	0	86.3951	0	0	0	79.7561
osa-miR2102-5p	GGGCAAGCCGCCGCCGCCAC	Os02t0586900-02	85.8709	345.58	75.9958	128.433	237.979	106.341
osa-miR2102-5p	GGGCAAGCCGCCGCCGCCAC	Os07t0693700-01	0	0	0	0	0	106.341
osa-miR2102-5p	GGGCAAGCCGCCGCCGCCAC	Os01t0109000-01	42.9355	0	0	85.6219	0	0
osa-miR2102-5p	GGGCAAGCCGCCGCCGCCAC	Os03t0764600-01	0	0	0	85.6219	0	0
osa-miR2102-5p	GGGCAAGCCGCCGCCGCCAC	Os07t0142500-00	0	86.3951	0	0	0	0
osa-miR2102-5p	GGGCAAGCCGCCGCCGCCAC	Os07t0562800-01	0	0	50.6639	0	0	0
osa-miR2102-5p	GGGCAAGCCGCCGCCGCCAC	Os07t0627000-01	0	0	75.9958	0	0	0
osa-miR2103	TTTCCCTCTCCGTGCGCGCTCG	Os03t0643250-00	0	0	0	0	19.0383	0
osa-miR2103	TTTCCCTCTCCGTGCGCGCTCG	Os05t0269100-01	0	0	0	214.055	0	13.2927
osa-miR2104	GCGGCGAGGGGATGCGAGCGTG	Os09t0529100-01	0	0	0	0	0	13.2927
osa-miR2104	GCGGCGAGGGGATGCGAGCGTG	Os02t0603800-01	0	0	0	0	0	26.5854
osa-miR2104	GCGGCGAGGGGATGCGAGCGTG	Os05t0198700-01	0	0	0	0	0	39.878
osa-miR2104	GCGGCGAGGGGATGCGAGCGTG	Os01t0506100-01	0	0	0	21.4055	0	0
osa-miR2104	GCGGCGAGGGGATGCGAGCGTG	Os01t0506100-02	0	0	0	21.4055	0	0
osa-miR2104	GCGGCGAGGGGATGCGAGCGTG	Os02t0595500-01	85.8709	0	0	0	0	0
osa-miR2105	TTGTGATGTGAATGATTCAT	Os05t0159200-01	42.9355	0	25.3319	0	28.5575	0
osa-miR2105	TTGTGATGTGAATGATTCAT	Os12t0233800-01	0	0	0	28.5406	0	0
osa-miR2105	TTGTGATGTGAATGATTCAT	Os12t0233800-02	0	0	0	28.5406	0	0
osa-miR2105	TTGTGATGTGAATGATTCAT	Os12t0233800-03	0	0	0	28.5406	0	0
osa-miR2106	CCGAGGTTTTCTGGATACATT	Os01t0574500-01	0	0	25.3319	42.8109	0	0
osa-miR2118a	TTCTCGATGCCTCCCATTCCTA	Os04t0435300-01	0	0	0	0	19.0383	13.2927
osa-miR2118b	TTCCCGATGCCTCCCATTCCTA	Os04t0435300-01	0	0	0	0	19.0383	13.2927
osa-miR2118c	TTCCCGATGCCTCCTATTCCTA	Os04t0435300-01	0	0	0	0	19.0383	13.2927
osa-miR2118d	TTCCTGATGCCTCCCATGCCTA	Os04t0435300-01	0	0	0	0	19.0383	13.2927
osa-miR2118f	TTCCTGATGCCTCCCATTCCTA	Os04t0435300-01	0	0	0	0	19.0383	13.2927
osa-miR2118g	TTCCTAATGCCTCCCATTCCTA	Os04t0435300-01	0	0	0	0	19.0383	13.2927
osa-miR2118h	TTCCTGATGCCTCTCATTCCTA	Os04t0435300-01	0	0	0	0	19.0383	13.2927
osa-miR2118i	TTCCTAGTGCCTCCCATTCCTA	Os04t0435300-01	0	0	0	0	19.0383	13.2927
osa-miR2118i	TTCCTAGTGCCTCCCATTCCTA	Os08t0170200-00	0	0	25.3319	0	0	0
osa-miR2118j	TTCCTGATGCCTCCCATTCCTA	Os04t0435300-01	0	0	0	0	19.0383	13.2927
osa-miR2118k	TTCCTGATGCCTCTCATTCCTA	Os04t0435300-01	0	0	0	0	19.0383	13.2927
osa-miR2118l	TTCCTAATGCTTCCCATTCCTA	Os04t0435300-01	0	0	0	0	19.0383	13.2927
osa-miR2118l	TTCCTAATGCTTCCCATTCCTA	Os01t0361000-02	0	0	0	42.8109	0	0
osa-miR2118m	TTCCTGATGCCTCCCATTCCTA	Os04t0435300-01	0	0	0	0	19.0383	13.2927
osa-miR2118n	TTCCCGATGCCTCCCATTCCTA	Os04t0435300-01	0	0	0	0	19.0383	13.2927
osa-miR2118o	CTCCTGATGCCTCCCAAGCCTA	Os04t0435300-01	0	0	0	0	19.0383	13.2927
osa-miR2118p	TTCCCGATGCCTCCCATGCCTA	Os01t0786800-01	0	0	0	0	9.51917	0
osa-miR2118p	TTCCCGATGCCTCCCATGCCTA	Os04t0435300-01	0	0	0	0	19.0383	13.2927
osa-miR2121a	AAAACGGAGCGGTCCATTAGCGCG	Os03t0219800-01	0	0	16.888	0	0	4.43089
osa-miR2121a	AAAACGGAGCGGTCCATTAGCGCG	Os03t0219800-02	0	0	16.888	0	0	4.43089
osa-miR2121a	AAAACGGAGCGGTCCATTAGCGCG	Os03t0219800-03	0	0	16.888	0	0	4.43089
osa-miR2121a	AAAACGGAGCGGTCCATTAGCGCG	Os10t0134250-01	0	0	18.5768	67.784	0	13.2927
osa-miR2121a	AAAACGGAGCGGTCCATTAGCGCG	Os02t0741700-01	0	0	25.3319	0	0	0
osa-miR2121b	AAAACGGAGCGGTCCATTAGCGCG	Os03t0219800-01	0	0	16.888	0	0	4.43089
osa-miR2121b	AAAACGGAGCGGTCCATTAGCGCG	Os03t0219800-02	0	0	16.888	0	0	4.43089
osa-miR2121b	AAAACGGAGCGGTCCATTAGCGCG	Os03t0219800-03	0	0	16.888	0	0	4.43089
osa-miR2121b	AAAACGGAGCGGTCCATTAGCGCG	Os02t0741700-01	0	0	25.3319	0	0	0
osa-miR2275d	CTTGTTTTTCTCCAATATCTCA	Os08t0427300-01	0	0	0	0	19.0383	0
osa-miR2275d	CTTGTTTTTCTCCAATATCTCA	Os01t0600000-01	0	0	25.3319	0	0	0
osa-miR2863a	TTGTCCCATTCTAGTTTAGCT	Os06t0622000-01	0	86.3951	0	0	0	26.5854
osa-miR2863b	TTCGTTTATTTGGACTAGAGT	Os01t0111200-01	85.8709	0	0	42.8109	76.1533	0
osa-miR2863b	TTCGTTTATTTGGACTAGAGT	Os06t0251000-01	0	0	50.6639	0	0	119.634
osa-miR2864.1	TTTTGCTGCCCTTGTTTTGCA	Os09t0246300-02	42.9355	0	0	0	0	0
osa-miR2864.2	TTGTTTTGCATTGTATAGGTA	Os02t0577300-00	0	0	0	0	0	13.2927
osa-miR2866	TCTAGTTTGTGTTCAGCATC	Os03t0395300-01	0	0	0	42.8109	9.51917	0
osa-miR2866	TCTAGTTTGTGTTCAGCATC	Os10t0542200-01	0	0	0	0	47.5958	0
osa-miR2866	TCTAGTTTGTGTTCAGCATC	Os04t0539800-01	0	0	0	0	0	26.5854
osa-miR2866	TCTAGTTTGTGTTCAGCATC	Os02t0244700-01	14.3118	28.7984	16.888	0	0	66.4634
osa-miR2866	TCTAGTTTGTGTTCAGCATC	Os02t0244700-02	14.3118	28.7984	16.888	0	0	66.4634
osa-miR2866	TCTAGTTTGTGTTCAGCATC	Os02t0244700-04	14.3118	28.7984	16.888	0	0	66.4634
osa-miR2866	TCTAGTTTGTGTTCAGCATC	Os02t0165000-01	0	43.1976	0	0	0	0
osa-miR2866	TCTAGTTTGTGTTCAGCATC	Os02t0165000-02	0	43.1976	0	0	0	0
osa-miR2866	TCTAGTTTGTGTTCAGCATC	Os03t0131300-01	21.4677	0	0	21.4055	0	0
osa-miR2866	TCTAGTTTGTGTTCAGCATC	Os03t0131300-02	21.4677	0	0	21.4055	0	0
osa-miR2866	TCTAGTTTGTGTTCAGCATC	Os06t0493800-00	0	86.3951	25.3319	0	0	0
osa-miR2868	TTGGTTTTGTGTAGTAGAAA	Os01t0549200-01	0	0	50.6639	64.2164	4.75958	0
osa-miR2868	TTGGTTTTGTGTAGTAGAAA	Os01t0549200-02	0	0	50.6639	64.2164	4.75958	0
osa-miR2868	TTGGTTTTGTGTAGTAGAAA	Os01t0674500-01	42.9355	0	0	85.6219	9.51917	0
osa-miR2868	TTGGTTTTGTGTAGTAGAAA	Os01t0874300-01	171.742	0	0	0	0	26.5854
osa-miR2868	TTGGTTTTGTGTAGTAGAAA	Os02t0533000-00	0	0	0	0	0	26.5854
osa-miR2868	TTGGTTTTGTGTAGTAGAAA	Os11t0484000-01	0	0	0	0	9.51917	53.1707
osa-miR2868	TTGGTTTTGTGTAGTAGAAA	Os01t0827200-01	85.8709	0	0	0	0	0
osa-miR2870	TAATCAGTTTGGGGAGACAAA	Os04t0440300-01	0	0	0	0	9.51917	0
osa-miR2873b	TTGGACTTGAGATTTGGTATG	Os01t0533900-02	0	0	0	0	0	6.64634
osa-miR2873b	TTGGACTTGAGATTTGGTATG	Os09t0568000-01	0	0	0	0	0	8.86179
osa-miR2873b	TTGGACTTGAGATTTGGTATG	Os09t0568000-02	0	0	0	0	0	8.86179
osa-miR2873b	TTGGACTTGAGATTTGGTATG	Os09t0568000-03	0	0	0	0	0	8.86179
osa-miR2873c	CAAATGAAGTTGAGTTTGGAC	Os02t0104800-01	0	0	0	85.6219	0	53.1707
osa-miR2876-5p	AATTGCTGGCAGCACTGTTTA	Os10t0188275-00	0	0	0	0	9.51917	26.5854
osa-miR2876-5p	AATTGCTGGCAGCACTGTTTA	Os03t0333000-01	85.8709	0	0	0	0	0
osa-miR5071	TACATGTCAGTGACAAAGGCA	Os06t0713800-01	0	0	25.3319	0	0	0
osa-miR2907a	GGCAGCCGAGCGAGGGCCTCGG	Os01t0838300-01	0	0	25.3319	0	47.5958	0
osa-miR2907a	GGCAGCCGAGCGAGGGCCTCGG	Os05t0269100-01	0	0	0	214.055	0	13.2927
osa-miR2907a	GGCAGCCGAGCGAGGGCCTCGG	Os05t0299600-01	0	86.3951	0	0	0	0
osa-miR2907b	GGCAGCCGAGCGAGGGCCTCGG	Os01t0838300-01	0	0	25.3319	0	47.5958	0
osa-miR2907b	GGCAGCCGAGCGAGGGCCTCGG	Os05t0269100-01	0	0	0	214.055	0	13.2927
osa-miR2907b	GGCAGCCGAGCGAGGGCCTCGG	Os05t0299600-01	0	86.3951	0	0	0	0
osa-miR2907c	GGCAGCCGAGCGAGGGCCTCGG	Os01t0838300-01	0	0	25.3319	0	47.5958	0
osa-miR2907c	GGCAGCCGAGCGAGGGCCTCGG	Os05t0269100-01	0	0	0	214.055	0	13.2927
osa-miR2907c	GGCAGCCGAGCGAGGGCCTCGG	Os05t0299600-01	0	86.3951	0	0	0	0
osa-miR2907d	GGCAGCCGAGCGAGGGCCTCGG	Os01t0838300-01	0	0	25.3319	0	47.5958	0
osa-miR2907d	GGCAGCCGAGCGAGGGCCTCGG	Os05t0299600-01	0	86.3951	0	0	0	0
osa-miR2919	AAGGGGGGGGGGGGAAAGA	Os01t0665300-01	42.9355	0	12.666	0	4.75958	0
osa-miR2919	AAGGGGGGGGGGGGAAAGA	Os03t0232400-00	0	0	0	0	9.51917	0
osa-miR2919	AAGGGGGGGGGGGGAAAGA	Os04t0550400-01	0	0	0	0	9.51917	0
osa-miR2919	AAGGGGGGGGGGGGAAAGA	Os05t0408300-01	0	0	0	0	9.51917	0
osa-miR2919	AAGGGGGGGGGGGGAAAGA	Os06t0639100-01	0	0	0	0	4.75958	0
osa-miR2919	AAGGGGGGGGGGGGAAAGA	Os06t0639100-02	0	0	0	0	4.75958	0
osa-miR2919	AAGGGGGGGGGGGGAAAGA	Os06t0643000-01	0	0	0	0	9.51917	0
osa-miR2919	AAGGGGGGGGGGGGAAAGA	Os10t0477301-01	0	0	0	0	9.51917	0
osa-miR2919	AAGGGGGGGGGGGGAAAGA	Os10t0561400-02	0	0	0	0	28.5575	0
osa-miR2919	AAGGGGGGGGGGGGAAAGA	Os06t0648200-01	0	0	0	0	0	13.2927
osa-miR2919	AAGGGGGGGGGGGGAAAGA	Os07t0512100-01	0	0	0	0	0	13.2927
osa-miR2919	AAGGGGGGGGGGGGAAAGA	Os08t0192900-01	42.9355	86.3951	0	0	0	13.2927
osa-miR2919	AAGGGGGGGGGGGGAAAGA	Os11t0308100-01	0	86.3951	0	0	9.51917	13.2927
osa-miR2919	AAGGGGGGGGGGGGAAAGA	Os01t0660550-01	0	86.3951	0	0	0	26.5854
osa-miR2919	AAGGGGGGGGGGGGAAAGA	Os04t0482900-01	0	0	0	0	0	26.5854
osa-miR2919	AAGGGGGGGGGGGGAAAGA	Os10t0345600-01	0	0	0	0	0	26.5854
osa-miR2919	AAGGGGGGGGGGGGAAAGA	Os02t0236200-01	0	0	0	0	0	39.878
osa-miR2919	AAGGGGGGGGGGGGAAAGA	Os03t0748000-01	42.9355	518.371	126.66	171.244	152.307	39.878
osa-miR2919	AAGGGGGGGGGGGGAAAGA	Os03t0321000-01	0	172.79	0	0	19.0383	79.7561
osa-miR2919	AAGGGGGGGGGGGGAAAGA	Os01t0908400-01	85.8709	86.3951	75.9958	42.8109	38.0767	106.341
osa-miR2919	AAGGGGGGGGGGGGAAAGA	Os12t0502700-01	987.516	6220.45	1063.94	3039.58	1722.97	797.561
osa-miR2919	AAGGGGGGGGGGGGAAAGA	Os02t0208600-01	0	86.3951	0	0	0	0
osa-miR2919	AAGGGGGGGGGGGGAAAGA	Os02t0710900-01	0	172.79	0	0	0	0
osa-miR2919	AAGGGGGGGGGGGGAAAGA	Os02t0772500-01	0	0	0	42.8109	0	0
osa-miR2919	AAGGGGGGGGGGGGAAAGA	Os03t0699200-01	85.8709	0	25.3319	0	0	0
osa-miR2919	AAGGGGGGGGGGGGAAAGA	Os05t0577700-01	42.9355	86.3951	0	0	0	0
osa-miR2919	AAGGGGGGGGGGGGAAAGA	Os06t0672700-01	0	0	0	171.244	0	0
osa-miR2919	AAGGGGGGGGGGGGAAAGA	Os07t0645200-01	42.9355	0	0	0	0	0
osa-miR2919	AAGGGGGGGGGGGGAAAGA	Os08t0404400-01	0	0	0	85.6219	0	0
osa-miR2922	AATAAGTGATTACCGAAATT	Os08t0434566-01	0	0	0	0	9.51917	0
osa-miR2923	AGACAAAAATATAAATAACAAA	Os07t0690300-01	0	0	25.3319	0	0	0
osa-miR2924	CTCGCTTGCTCCGGCCGCCAC	Os08t0178800-01	0	0	0	0	4.75958	0
osa-miR2924	CTCGCTTGCTCCGGCCGCCAC	Os08t0178800-02	0	0	0	0	4.75958	0
osa-miR2924	CTCGCTTGCTCCGGCCGCCAC	Os11t0520500-00	0	0	0	0	47.5958	0
osa-miR2924	CTCGCTTGCTCCGGCCGCCAC	Os03t0784900-01	107.339	129.593	12.666	0	33.3171	33.2317
osa-miR2924	CTCGCTTGCTCCGGCCGCCAC	Os03t0784900-02	107.339	129.593	12.666	0	33.3171	33.2317
osa-miR2925	TGGCGGCCGCGGGCTTCGT	Os01t0800250-00	42.9355	0	0	0	28.5575	0
osa-miR2925	TGGCGGCCGCGGGCTTCGT	Os02t0183550-00	0	0	0	0	28.5575	0
osa-miR2925	TGGCGGCCGCGGGCTTCGT	Os02t0304900-01	42.9355	0	0	0	9.51917	0
osa-miR2925	TGGCGGCCGCGGGCTTCGT	Os02t0591700-01	0	0	0	0	4.75958	0
osa-miR2925	TGGCGGCCGCGGGCTTCGT	Os03t0213900-01	0	0	0	0	9.51917	0
osa-miR2925	TGGCGGCCGCGGGCTTCGT	Os03t0659300-01	0	0	101.328	0	19.0383	0
osa-miR2925	TGGCGGCCGCGGGCTTCGT	Os03t0747400-00	171.742	0	0	0	38.0767	0
osa-miR2925	TGGCGGCCGCGGGCTTCGT	Os06t0244200-00	0	0	50.6639	0	19.0383	0
osa-miR2925	TGGCGGCCGCGGGCTTCGT	Os07t0584000-01	0	0	0	0	76.1533	0
osa-miR2925	TGGCGGCCGCGGGCTTCGT	Os02t0726300-01	0	0	0	0	0	6.64634
osa-miR2925	TGGCGGCCGCGGGCTTCGT	Os02t0726300-03	0	0	0	0	0	6.64634
osa-miR2925	TGGCGGCCGCGGGCTTCGT	Os05t0419100-01	0	0	0	0	4.75958	6.64634
osa-miR2925	TGGCGGCCGCGGGCTTCGT	Os01t0695100-01	0	0	0	0	0	13.2927
osa-miR2925	TGGCGGCCGCGGGCTTCGT	Os01t0806200-01	0	0	0	42.8109	0	13.2927
osa-miR2925	TGGCGGCCGCGGGCTTCGT	Os02t0703600-01	85.8709	0	0	0	0	13.2927
osa-miR2925	TGGCGGCCGCGGGCTTCGT	Os02t0735700-01	0	0	0	0	0	13.2927
osa-miR2925	TGGCGGCCGCGGGCTTCGT	Os08t0115200-01	0	0	0	0	0	13.2927
osa-miR2925	TGGCGGCCGCGGGCTTCGT	Os08t0392700-01	0	86.3951	0	0	0	13.2927
osa-miR2925	TGGCGGCCGCGGGCTTCGT	Os12t0601400-01	0	0	0	0	0	13.2927
osa-miR2925	TGGCGGCCGCGGGCTTCGT	Os01t0911100-01	0	0	0	0	0	26.5854
osa-miR2925	TGGCGGCCGCGGGCTTCGT	Os03t0799000-01	0	0	0	0	0	26.5854
osa-miR2925	TGGCGGCCGCGGGCTTCGT	Os04t0564600-01	0	86.3951	75.9958	42.8109	47.5958	26.5854
osa-miR2925	TGGCGGCCGCGGGCTTCGT	Os07t0558900-00	0	0	0	0	0	26.5854
osa-miR2925	TGGCGGCCGCGGGCTTCGT	Os01t0220300-01	0	86.3951	0	42.8109	38.0767	39.878
osa-miR2925	TGGCGGCCGCGGGCTTCGT	Os02t0249300-00	0	0	0	0	19.0383	39.878
osa-miR2925	TGGCGGCCGCGGGCTTCGT	Os01t0781000-01	0	43.1976	0	0	4.75958	79.7561
osa-miR2925	TGGCGGCCGCGGGCTTCGT	Os01t0781000-02	0	43.1976	0	0	4.75958	79.7561
osa-miR2925	TGGCGGCCGCGGGCTTCGT	Os01t0852100-01	0	0	25.3319	128.433	19.0383	93.0488
osa-miR2925	TGGCGGCCGCGGGCTTCGT	Os07t0184800-01	0	0	0	0	0	93.0488
osa-miR2925	TGGCGGCCGCGGGCTTCGT	Os01t0675800-01	0	0	0	0	76.1533	106.341
osa-miR2925	TGGCGGCCGCGGGCTTCGT	Os04t0596400-01	128.806	86.3951	50.6639	385.298	133.268	119.634
osa-miR2925	TGGCGGCCGCGGGCTTCGT	Os02t0735100-01	42.9355	0	0	0	0	0
osa-miR2925	TGGCGGCCGCGGGCTTCGT	Os03t0163300-01	42.9355	0	0	0	0	0
osa-miR2925	TGGCGGCCGCGGGCTTCGT	Os09t0491532-01	0	0	202.655	214.055	0	0
osa-miR2925	TGGCGGCCGCGGGCTTCGT	Os10t0497000-01	0	0	0	85.6219	0	0
osa-miR2926	AGGTCGTCGACGTTGGTGCT	Os02t0132500-01	0	0	0	0	28.5575	0
osa-miR2926	AGGTCGTCGACGTTGGTGCT	Os05t0422200-00	0	0	0	0	23.7979	0
osa-miR2926	AGGTCGTCGACGTTGGTGCT	Os05t0143400-01	0	0	0	0	0	13.2927
osa-miR2926	AGGTCGTCGACGTTGGTGCT	Os08t0117100-01	0	0	0	0	0	13.2927
osa-miR2926	AGGTCGTCGACGTTGGTGCT	Os10t0502400-01	0	0	0	21.4055	0	19.939
osa-miR2926	AGGTCGTCGACGTTGGTGCT	Os10t0502400-02	0	0	0	21.4055	0	19.939
osa-miR2926	AGGTCGTCGACGTTGGTGCT	Os01t0589200-00	0	0	0	0	0	26.5854
osa-miR2926	AGGTCGTCGACGTTGGTGCT	Os12t0567700-01	0	0	25.3319	0	76.1533	39.878
osa-miR2926	AGGTCGTCGACGTTGGTGCT	Os06t0709100-01	21.4677	86.3951	101.328	21.4055	42.8363	46.5244
osa-miR2926	AGGTCGTCGACGTTGGTGCT	Os06t0709100-02	21.4677	86.3951	101.328	21.4055	42.8363	46.5244
osa-miR2926	AGGTCGTCGACGTTGGTGCT	Os04t0661200-01	42.9355	86.3951	101.328	256.866	66.6342	79.7561
osa-miR2926	AGGTCGTCGACGTTGGTGCT	Os01t0850000-01	0	86.3951	0	0	0	0
osa-miR2928	AAGAAGACGACATTTTGTTG	Os03t0837100-01	0	0	0	0	4.75958	0
osa-miR2928	AAGAAGACGACATTTTGTTG	Os03t0837100-02	0	0	0	0	4.75958	0
osa-miR2929	CTCAAGGGTGTTTGTGAAATA	Os02t0305800-00	0	0	8.44398	42.8109	0	4.43089
osa-miR2929	CTCAAGGGTGTTTGTGAAATA	Os02t0306250-00	0	0	8.44398	42.8109	0	4.43089
osa-miR2929	CTCAAGGGTGTTTGTGAAATA	Os08t0534400-01	0	0	8.44398	42.8109	0	4.43089
osa-miR2930	TTCTCTTCTCTCGCGCGTGGCC	Os05t0170800-01	0	0	0	0	9.51917	0
osa-miR2931	CTTTATTGTTGATGTCAAAA	Os01t0367900-01	0	86.3951	0	0	28.5575	0
osa-miR2931	CTTTATTGTTGATGTCAAAA	Os03t0318500-01	0	0	0	0	9.51917	0
osa-miR2931	CTTTATTGTTGATGTCAAAA	Os03t0751800-01	0	0	0	0	19.0383	0
osa-miR2931	CTTTATTGTTGATGTCAAAA	Os08t0260000-01	0	0	0	0	19.0383	0
osa-miR2931	CTTTATTGTTGATGTCAAAA	Os06t0660200-01	0	0	0	0	0	13.2927
osa-miR2931	CTTTATTGTTGATGTCAAAA	Os09t0119100-01	0	0	50.6639	0	0	0
osa-miR2932	AGTATGCCCACTACCTATC	Os08t0467400-01	14.3118	0	0	0	0	0
osa-miR2932	AGTATGCCCACTACCTATC	Os08t0467400-02	14.3118	0	0	0	0	0
osa-miR2932	AGTATGCCCACTACCTATC	Os08t0467400-03	14.3118	0	0	0	0	0
osa-miR319a-3p.2-3p	TTGGACTGAAGGGTGCTCCC	Os01t0222001-01	0	0	0	0	0	132.927
osa-miR319a-3p.2-3p	TTGGACTGAAGGGTGCTCCC	Os01t0812000-01	85.8709	1439.92	59.1079	799.137	47.5958	682.358
osa-miR319a-3p.2-3p	TTGGACTGAAGGGTGCTCCC	Os01t0812000-02	85.8709	1439.92	59.1079	799.137	47.5958	682.358
osa-miR319a-3p.2-3p	TTGGACTGAAGGGTGCTCCC	Os01t0812000-03	85.8709	1439.92	59.1079	799.137	47.5958	682.358
osa-miR319a-3p.2-3p	TTGGACTGAAGGGTGCTCCC	Os12t0541500-02	128.806	1339.12	0	235.46	80.9129	943.78
osa-miR319a-3p.2-3p	TTGGACTGAAGGGTGCTCCC	Os12t0541500-04	128.806	1339.12	0	235.46	80.9129	943.78
osa-miR319a-3p.2-3p	TTGGACTGAAGGGTGCTCCC	Os03t0785800-01	85.8709	3542.2	25.3319	42.8109	66.6342	1462.19
osa-miR319a-3p.2-3p	TTGGACTGAAGGGTGCTCCC	Os01t0755500-01	1159.26	4319.76	329.315	513.731	456.92	1874.27
osa-miR319a-3p.2-3p	TTGGACTGAAGGGTGCTCCC	Os07t0152000-01	300.548	3023.83	151.992	1284.33	209.422	2312.93
osa-miR319a-3p.2-3p	TTGGACTGAAGGGTGCTCCC	Os12t0616400-01	429.355	12872.9	151.992	1498.38	323.652	3655.49
osa-miR319a-3p.2-3p	TTGGACTGAAGGGTGCTCCC	Os01t0213800-01	0	8639.51	75.9958	1198.71	114.23	4492.93
osa-miR319a-5p	AGCTGCCGAATCATCCATTCA	Os05t0132500-01	0	43.1976	0	0	9.51917	19.939
osa-miR319a-5p	AGCTGCCGAATCATCCATTCA	Os05t0132500-02	0	43.1976	0	0	9.51917	19.939
osa-miR319b	TTGGACTGAAGGGTGCTCCC	Os01t0222001-01	0	0	0	0	0	132.927
osa-miR319b	TTGGACTGAAGGGTGCTCCC	Os01t0812000-01	85.8709	1439.92	59.1079	799.137	47.5958	682.358
osa-miR319b	TTGGACTGAAGGGTGCTCCC	Os01t0812000-02	85.8709	1439.92	59.1079	799.137	47.5958	682.358
osa-miR319b	TTGGACTGAAGGGTGCTCCC	Os01t0812000-03	85.8709	1439.92	59.1079	799.137	47.5958	682.358
osa-miR319b	TTGGACTGAAGGGTGCTCCC	Os12t0541500-02	128.806	1339.12	0	235.46	80.9129	943.78
osa-miR319b	TTGGACTGAAGGGTGCTCCC	Os12t0541500-04	128.806	1339.12	0	235.46	80.9129	943.78
osa-miR319b	TTGGACTGAAGGGTGCTCCC	Os03t0785800-01	85.8709	3542.2	25.3319	42.8109	66.6342	1462.19
osa-miR319b	TTGGACTGAAGGGTGCTCCC	Os01t0755500-01	1159.26	4319.76	329.315	513.731	456.92	1874.27
osa-miR319b	TTGGACTGAAGGGTGCTCCC	Os07t0152000-01	300.548	3023.83	151.992	1284.33	209.422	2312.93
osa-miR319b	TTGGACTGAAGGGTGCTCCC	Os12t0616400-01	429.355	12872.9	151.992	1498.38	323.652	3655.49
osa-miR319b	TTGGACTGAAGGGTGCTCCC	Os01t0213800-01	0	8639.51	75.9958	1198.71	114.23	4492.93
osa-miR390-3p	CGCTATCTATCCTGAGCTCC	Os06t0703800-01	42.9355	0	50.6639	0	9.51917	0
osa-miR390-3p	CGCTATCTATCCTGAGCTCC	Os05t0488500-01	128.806	86.3951	25.3319	42.8109	28.5575	33.2317
osa-miR390-3p	CGCTATCTATCCTGAGCTCC	Os09t0442900-01	0	0	0	0	0	106.341
osa-miR390-3p	CGCTATCTATCCTGAGCTCC	Os07t0490400-01	42.9355	0	0	42.8109	0	132.927
osa-miR390-5p	AAGCTCAGGAGGGATAGCGCC	Os06t0130100-01	0	0	0	0	0	13.2927
osa-miR390-5p	AAGCTCAGGAGGGATAGCGCC	Os06t0130100-02	0	0	0	0	0	13.2927
osa-miR390-5p	AAGCTCAGGAGGGATAGCGCC	Os02t0194400-02	429.355	259.185	987.946	85.6219	752.014	319.024
osa-miR393a	TCCAAAGGGATCGCATTGATC	Os03t0559700-00	42.9355	0	0	128.433	0	66.4634
osa-miR393a	TCCAAAGGGATCGCATTGATC	Os04t0395600-01	286.236	143.992	75.9958	299.676	126.922	128.496
osa-miR393a	TCCAAAGGGATCGCATTGATC	Os04t0395600-02	286.236	143.992	25.3319	0	126.922	128.496
osa-miR393a	TCCAAAGGGATCGCATTGATC	Os04t0395600-03	286.236	143.992	75.9958	299.676	126.922	128.496
osa-miR393a	TCCAAAGGGATCGCATTGATC	Os05t0150500-00	686.968	3110.22	126.66	1455.57	171.345	1528.66
osa-miR393b-5p	TCCAAAGGGATCGCATTGATCT	Os04t0395600-01	286.236	143.992	25.3319	0	126.922	128.496
osa-miR393b-5p	TCCAAAGGGATCGCATTGATCT	Os04t0395600-02	286.236	143.992	75.9958	299.676	126.922	128.496
osa-miR393b-5p	TCCAAAGGGATCGCATTGATCT	Os04t0395600-03	286.236	143.992	75.9958	299.676	126.922	128.496
osa-miR393b-5p	TCCAAAGGGATCGCATTGATCT	Os05t0150500-00	686.968	3110.22	126.66	1455.57	171.345	1528.66
osa-miR394	TTGGCATTCTGTCCACCTCC	Os04t0458200-01	42.9355	0	25.3319	0	19.0383	6.64634
osa-miR394	TTGGCATTCTGTCCACCTCC	Os04t0458200-02	42.9355	0	25.3319	0	19.0383	6.64634
osa-miR394	TTGGCATTCTGTCCACCTCC	Os07t0274800-01	0	43.1976	0	42.8109	0	6.64634
osa-miR394	TTGGCATTCTGTCCACCTCC	Os07t0274800-02	0	43.1976	0	42.8109	0	6.64634
osa-miR394	TTGGCATTCTGTCCACCTCC	Os01t0923900-01	1760.35	1814.3	1494.58	941.84	2179.89	2047.07
osa-miR395a	GTGAAGTGCTTGGGGGAACTC	Os02t0265900-01	0	0	33.7759	14.2703	3.17306	8.86179
osa-miR395a	GTGAAGTGCTTGGGGGAACTC	Os02t0265900-03	0	0	33.7759	14.2703	3.17306	8.86179
osa-miR395a	GTGAAGTGCTTGGGGGAACTC	Os02t0265900-04	0	0	33.7759	14.2703	3.17306	8.86179
osa-miR395a	GTGAAGTGCTTGGGGGAACTC	Os03t0195500-01	0	86.3951	0	0	0	13.2927
osa-miR395a	GTGAAGTGCTTGGGGGAACTC	Os10t0502600-01	0	115.193	8.44398	14.2703	19.0383	17.7236
osa-miR395a	GTGAAGTGCTTGGGGGAACTC	Os10t0502600-02	0	115.193	8.44398	14.2703	19.0383	17.7236
osa-miR395a	GTGAAGTGCTTGGGGGAACTC	Os10t0502600-03	0	115.193	8.44398	14.2703	19.0383	17.7236
osa-miR395a	GTGAAGTGCTTGGGGGAACTC	Os03t0743900-01	42.9355	0	0	0	0	0
osa-miR395b	GTGAAGTGTTTGGGGGAACTC	Os03t0195500-01	0	86.3951	0	0	0	13.2927
osa-miR395b	GTGAAGTGTTTGGGGGAACTC	Os10t0502600-01	0	115.193	8.44398	14.2703	19.0383	17.7236
osa-miR395b	GTGAAGTGTTTGGGGGAACTC	Os10t0502600-02	0	115.193	8.44398	14.2703	19.0383	17.7236
osa-miR395b	GTGAAGTGTTTGGGGGAACTC	Os10t0502600-03	0	115.193	8.44398	14.2703	19.0383	17.7236
osa-miR395b	GTGAAGTGTTTGGGGGAACTC	Os03t0731500-01	0	86.3951	0	0	0	26.5854
osa-miR395b	GTGAAGTGTTTGGGGGAACTC	Os03t0731500-02	0	86.3951	0	0	0	26.5854
osa-miR395b	GTGAAGTGTTTGGGGGAACTC	Os03t0743900-01	42.9355	0	0	0	0	0
osa-miR395c	GTGAAGTGTTTGGAGGAACTC	Os03t0195500-01	0	86.3951	0	0	0	13.2927
osa-miR395c	GTGAAGTGTTTGGAGGAACTC	Os03t0743900-01	42.9355	0	0	0	0	0
osa-miR395d	GTGAAGTGTTTGGGGGAACTC	Os03t0195500-01	0	86.3951	0	0	0	13.2927
osa-miR395d	GTGAAGTGTTTGGGGGAACTC	Os10t0502600-01	0	115.193	8.44398	14.2703	19.0383	17.7236
osa-miR395d	GTGAAGTGTTTGGGGGAACTC	Os10t0502600-02	0	115.193	8.44398	14.2703	19.0383	17.7236
osa-miR395d	GTGAAGTGTTTGGGGGAACTC	Os10t0502600-03	0	115.193	8.44398	14.2703	19.0383	17.7236
osa-miR395d	GTGAAGTGTTTGGGGGAACTC	Os03t0731500-01	0	86.3951	0	0	0	26.5854
osa-miR395d	GTGAAGTGTTTGGGGGAACTC	Os03t0731500-02	0	86.3951	0	0	0	26.5854
osa-miR395d	GTGAAGTGTTTGGGGGAACTC	Os03t0743900-01	42.9355	0	0	0	0	0
osa-miR395e	GTGAAGTGTTTGGGGGAACTC	Os03t0195500-01	0	86.3951	0	0	0	13.2927
osa-miR395e	GTGAAGTGTTTGGGGGAACTC	Os10t0502600-01	0	115.193	8.44398	14.2703	19.0383	17.7236
osa-miR395e	GTGAAGTGTTTGGGGGAACTC	Os10t0502600-02	0	115.193	8.44398	14.2703	19.0383	17.7236
osa-miR395e	GTGAAGTGTTTGGGGGAACTC	Os10t0502600-03	0	115.193	8.44398	14.2703	19.0383	17.7236
osa-miR395e	GTGAAGTGTTTGGGGGAACTC	Os03t0731500-01	0	86.3951	0	0	0	26.5854
osa-miR395e	GTGAAGTGTTTGGGGGAACTC	Os03t0731500-02	0	86.3951	0	0	0	26.5854
osa-miR395e	GTGAAGTGTTTGGGGGAACTC	Os03t0743900-01	42.9355	0	0	0	0	0
osa-miR395f	GTGAATTGTTTGGGGGAACTC	Os03t0195500-01	0	86.3951	0	0	0	13.2927
osa-miR395f	GTGAATTGTTTGGGGGAACTC	Os12t0596600-01	0	0	0	42.8109	38.0767	13.2927
osa-miR395f	GTGAATTGTTTGGGGGAACTC	Os03t0743900-01	42.9355	0	0	0	0	0
osa-miR395g	GTGAAGTGTTTGGGGGAACTC	Os03t0195500-01	0	86.3951	0	0	0	13.2927
osa-miR395g	GTGAAGTGTTTGGGGGAACTC	Os10t0502600-01	0	115.193	8.44398	14.2703	19.0383	17.7236
osa-miR395g	GTGAAGTGTTTGGGGGAACTC	Os10t0502600-02	0	115.193	8.44398	14.2703	19.0383	17.7236
osa-miR395g	GTGAAGTGTTTGGGGGAACTC	Os10t0502600-03	0	115.193	8.44398	14.2703	19.0383	17.7236
osa-miR395g	GTGAAGTGTTTGGGGGAACTC	Os03t0731500-01	0	86.3951	0	0	0	26.5854
osa-miR395g	GTGAAGTGTTTGGGGGAACTC	Os03t0731500-02	0	86.3951	0	0	0	26.5854
osa-miR395g	GTGAAGTGTTTGGGGGAACTC	Os03t0743900-01	42.9355	0	0	0	0	0
osa-miR395h	GTGAAGTGTTTGGGGGAACTC	Os03t0195500-01	0	86.3951	0	0	0	13.2927
osa-miR395h	GTGAAGTGTTTGGGGGAACTC	Os10t0502600-01	0	115.193	8.44398	14.2703	19.0383	17.7236
osa-miR395h	GTGAAGTGTTTGGGGGAACTC	Os10t0502600-02	0	115.193	8.44398	14.2703	19.0383	17.7236
osa-miR395h	GTGAAGTGTTTGGGGGAACTC	Os10t0502600-03	0	115.193	8.44398	14.2703	19.0383	17.7236
osa-miR395h	GTGAAGTGTTTGGGGGAACTC	Os03t0731500-01	0	86.3951	0	0	0	26.5854
osa-miR395h	GTGAAGTGTTTGGGGGAACTC	Os03t0731500-02	0	86.3951	0	0	0	26.5854
osa-miR395h	GTGAAGTGTTTGGGGGAACTC	Os03t0743900-01	42.9355	0	0	0	0	0
osa-miR395i	GTGAAGTGTTTGGGGGAACTC	Os03t0195500-01	0	86.3951	0	0	0	13.2927
osa-miR395i	GTGAAGTGTTTGGGGGAACTC	Os10t0502600-01	0	115.193	8.44398	14.2703	19.0383	17.7236
osa-miR395i	GTGAAGTGTTTGGGGGAACTC	Os10t0502600-02	0	115.193	8.44398	14.2703	19.0383	17.7236
osa-miR395i	GTGAAGTGTTTGGGGGAACTC	Os10t0502600-03	0	115.193	8.44398	14.2703	19.0383	17.7236
osa-miR395i	GTGAAGTGTTTGGGGGAACTC	Os03t0731500-01	0	86.3951	0	0	0	26.5854
osa-miR395i	GTGAAGTGTTTGGGGGAACTC	Os03t0731500-02	0	86.3951	0	0	0	26.5854
osa-miR395i	GTGAAGTGTTTGGGGGAACTC	Os03t0743900-01	42.9355	0	0	0	0	0
osa-miR395j	GTGAAGTGTTTGGGGGAACTC	Os03t0195500-01	0	86.3951	0	0	0	13.2927
osa-miR395j	GTGAAGTGTTTGGGGGAACTC	Os10t0502600-01	0	115.193	8.44398	14.2703	19.0383	17.7236
osa-miR395j	GTGAAGTGTTTGGGGGAACTC	Os10t0502600-02	0	115.193	8.44398	14.2703	19.0383	17.7236
osa-miR395j	GTGAAGTGTTTGGGGGAACTC	Os10t0502600-03	0	115.193	8.44398	14.2703	19.0383	17.7236
osa-miR395j	GTGAAGTGTTTGGGGGAACTC	Os03t0731500-01	0	86.3951	0	0	0	26.5854
osa-miR395j	GTGAAGTGTTTGGGGGAACTC	Os03t0731500-02	0	86.3951	0	0	0	26.5854
osa-miR395j	GTGAAGTGTTTGGGGGAACTC	Os03t0743900-01	42.9355	0	0	0	0	0
osa-miR395k	GTGAAGTGTTTGGGGGAACTC	Os10t0502600-01	0	115.193	8.44398	14.2703	19.0383	17.7236
osa-miR395k	GTGAAGTGTTTGGGGGAACTC	Os10t0502600-02	0	115.193	8.44398	14.2703	19.0383	17.7236
osa-miR395k	GTGAAGTGTTTGGGGGAACTC	Os10t0502600-03	0	115.193	8.44398	14.2703	19.0383	17.7236
osa-miR395k	GTGAAGTGTTTGGGGGAACTC	Os03t0731500-01	0	86.3951	0	0	0	26.5854
osa-miR395k	GTGAAGTGTTTGGGGGAACTC	Os03t0731500-02	0	86.3951	0	0	0	26.5854
osa-miR395k	GTGAAGTGTTTGGGGGAACTC	Os03t0195500-01	0	86.3951	0	0	0	0
osa-miR395k	GTGAAGTGTTTGGGGGAACTC	Os03t0743900-01	42.9355	0	0	0	0	0
osa-miR395l	GTGAAGTGTTTGGGGGAACTC	Os03t0195500-01	0	86.3951	0	0	0	13.2927
osa-miR395l	GTGAAGTGTTTGGGGGAACTC	Os10t0502600-01	0	115.193	8.44398	14.2703	19.0383	17.7236
osa-miR395l	GTGAAGTGTTTGGGGGAACTC	Os10t0502600-02	0	115.193	8.44398	14.2703	19.0383	17.7236
osa-miR395l	GTGAAGTGTTTGGGGGAACTC	Os10t0502600-03	0	115.193	8.44398	14.2703	19.0383	17.7236
osa-miR395l	GTGAAGTGTTTGGGGGAACTC	Os03t0731500-01	0	86.3951	0	0	0	26.5854
osa-miR395l	GTGAAGTGTTTGGGGGAACTC	Os03t0731500-02	0	86.3951	0	0	0	26.5854
osa-miR395l	GTGAAGTGTTTGGGGGAACTC	Os03t0743900-01	42.9355	0	0	0	0	0
osa-miR395m	GTGAAGTGTTTGGGGGAACTC	Os03t0195500-01	0	86.3951	0	0	0	13.2927
osa-miR395m	GTGAAGTGTTTGGGGGAACTC	Os10t0502600-01	0	115.193	8.44398	14.2703	19.0383	17.7236
osa-miR395m	GTGAAGTGTTTGGGGGAACTC	Os10t0502600-02	0	115.193	8.44398	14.2703	19.0383	17.7236
osa-miR395m	GTGAAGTGTTTGGGGGAACTC	Os10t0502600-03	0	115.193	8.44398	14.2703	19.0383	17.7236
osa-miR395m	GTGAAGTGTTTGGGGGAACTC	Os03t0731500-01	0	86.3951	0	0	0	26.5854
osa-miR395m	GTGAAGTGTTTGGGGGAACTC	Os03t0731500-02	0	86.3951	0	0	0	26.5854
osa-miR395m	GTGAAGTGTTTGGGGGAACTC	Os03t0743900-01	42.9355	0	0	0	0	0
osa-miR395n	GTGAAGTGTTTGGGGGAACTC	Os03t0195500-01	0	86.3951	0	0	0	13.2927
osa-miR395n	GTGAAGTGTTTGGGGGAACTC	Os10t0502600-01	0	115.193	8.44398	14.2703	19.0383	17.7236
osa-miR395n	GTGAAGTGTTTGGGGGAACTC	Os10t0502600-02	0	115.193	8.44398	14.2703	19.0383	17.7236
osa-miR395n	GTGAAGTGTTTGGGGGAACTC	Os10t0502600-03	0	115.193	8.44398	14.2703	19.0383	17.7236
osa-miR395n	GTGAAGTGTTTGGGGGAACTC	Os03t0731500-01	0	86.3951	0	0	0	26.5854
osa-miR395n	GTGAAGTGTTTGGGGGAACTC	Os03t0731500-02	0	86.3951	0	0	0	26.5854
osa-miR395n	GTGAAGTGTTTGGGGGAACTC	Os03t0743900-01	42.9355	0	0	0	0	0
osa-miR395o	ATGAAGTGTTTGGAGGAACTC	Os03t0195500-01	0	86.3951	0	0	0	13.2927
osa-miR395o	ATGAAGTGTTTGGAGGAACTC	Os03t0743900-01	42.9355	0	0	0	0	0
osa-miR395p	GTGAAGTGTTTGGGGGAACTC	Os03t0195500-01	0	86.3951	0	0	0	13.2927
osa-miR395p	GTGAAGTGTTTGGGGGAACTC	Os10t0502600-01	0	115.193	8.44398	14.2703	19.0383	17.7236
osa-miR395p	GTGAAGTGTTTGGGGGAACTC	Os10t0502600-02	0	115.193	8.44398	14.2703	19.0383	17.7236
osa-miR395p	GTGAAGTGTTTGGGGGAACTC	Os10t0502600-03	0	115.193	8.44398	14.2703	19.0383	17.7236
osa-miR395p	GTGAAGTGTTTGGGGGAACTC	Os03t0731500-01	0	86.3951	0	0	0	26.5854
osa-miR395p	GTGAAGTGTTTGGGGGAACTC	Os03t0731500-02	0	86.3951	0	0	0	26.5854
osa-miR395p	GTGAAGTGTTTGGGGGAACTC	Os03t0743900-01	42.9355	0	0	0	0	0
osa-miR395q	GTGAAGTGTTTGGGGGAACTC	Os03t0195500-01	0	86.3951	0	0	0	13.2927
osa-miR395q	GTGAAGTGTTTGGGGGAACTC	Os10t0502600-01	0	115.193	8.44398	14.2703	19.0383	17.7236
osa-miR395q	GTGAAGTGTTTGGGGGAACTC	Os10t0502600-02	0	115.193	8.44398	14.2703	19.0383	17.7236
osa-miR395q	GTGAAGTGTTTGGGGGAACTC	Os10t0502600-03	0	115.193	8.44398	14.2703	19.0383	17.7236
osa-miR395q	GTGAAGTGTTTGGGGGAACTC	Os03t0731500-01	0	86.3951	0	0	0	26.5854
osa-miR395q	GTGAAGTGTTTGGGGGAACTC	Os03t0731500-02	0	86.3951	0	0	0	26.5854
osa-miR395q	GTGAAGTGTTTGGGGGAACTC	Os03t0743900-01	42.9355	0	0	0	0	0
osa-miR395r	GTGAAGTGTTTGGGGGAACTC	Os03t0195500-01	0	86.3951	0	0	0	13.2927
osa-miR395r	GTGAAGTGTTTGGGGGAACTC	Os10t0502600-01	0	115.193	8.44398	14.2703	19.0383	17.7236
osa-miR395r	GTGAAGTGTTTGGGGGAACTC	Os10t0502600-02	0	115.193	8.44398	14.2703	19.0383	17.7236
osa-miR395r	GTGAAGTGTTTGGGGGAACTC	Os10t0502600-03	0	115.193	8.44398	14.2703	19.0383	17.7236
osa-miR395r	GTGAAGTGTTTGGGGGAACTC	Os03t0731500-01	0	86.3951	0	0	0	26.5854
osa-miR395r	GTGAAGTGTTTGGGGGAACTC	Os03t0731500-02	0	86.3951	0	0	0	26.5854
osa-miR395r	GTGAAGTGTTTGGGGGAACTC	Os03t0743900-01	42.9355	0	0	0	0	0
osa-miR395s	GTGAAGTGTTTGGGGGAACTC	Os03t0195500-01	0	86.3951	0	0	0	13.2927
osa-miR395s	GTGAAGTGTTTGGGGGAACTC	Os10t0502600-01	0	115.193	8.44398	14.2703	19.0383	17.7236
osa-miR395s	GTGAAGTGTTTGGGGGAACTC	Os10t0502600-02	0	115.193	8.44398	14.2703	19.0383	17.7236
osa-miR395s	GTGAAGTGTTTGGGGGAACTC	Os10t0502600-03	0	115.193	8.44398	14.2703	19.0383	17.7236
osa-miR395s	GTGAAGTGTTTGGGGGAACTC	Os03t0731500-01	0	86.3951	0	0	0	26.5854
osa-miR395s	GTGAAGTGTTTGGGGGAACTC	Os03t0731500-02	0	86.3951	0	0	0	26.5854
osa-miR395s	GTGAAGTGTTTGGGGGAACTC	Os03t0743900-01	42.9355	0	0	0	0	0
osa-miR395t	GTGAAGTGTTTGGGGAAACTC	Os03t0195500-01	0	86.3951	0	0	0	13.2927
osa-miR395t	GTGAAGTGTTTGGGGAAACTC	Os10t0502600-01	0	115.193	8.44398	14.2703	19.0383	17.7236
osa-miR395t	GTGAAGTGTTTGGGGAAACTC	Os10t0502600-02	0	115.193	8.44398	14.2703	19.0383	17.7236
osa-miR395t	GTGAAGTGTTTGGGGAAACTC	Os10t0502600-03	0	115.193	8.44398	14.2703	19.0383	17.7236
osa-miR395t	GTGAAGTGTTTGGGGAAACTC	Os03t0731500-01	0	86.3951	0	0	0	26.5854
osa-miR395t	GTGAAGTGTTTGGGGAAACTC	Os03t0731500-02	0	86.3951	0	0	0	26.5854
osa-miR395t	GTGAAGTGTTTGGGGAAACTC	Os03t0743900-01	42.9355	0	0	0	0	0
osa-miR395u	GTGAAGCGTTTGGGGGAAATC	Os03t0195500-01	0	86.3951	0	0	0	13.2927
osa-miR395v	GTGAAGTATTTGGCGGAACTC	Os03t0195500-01	0	86.3951	0	0	0	13.2927
osa-miR395v	GTGAAGTATTTGGCGGAACTC	Os10t0437000-01	0	28.7984	0	0	0	26.5854
osa-miR395v	GTGAAGTATTTGGCGGAACTC	Os10t0437000-02	0	28.7984	0	0	0	26.5854
osa-miR395v	GTGAAGTATTTGGCGGAACTC	Os10t0437000-03	0	28.7984	0	0	0	26.5854
osa-miR395w	GTGAAGTGTTTGGGGGATTCTC	Os10t0502600-01	0	115.193	8.44398	14.2703	19.0383	17.7236
osa-miR395w	GTGAAGTGTTTGGGGGATTCTC	Os10t0502600-02	0	115.193	8.44398	14.2703	19.0383	17.7236
osa-miR395w	GTGAAGTGTTTGGGGGATTCTC	Os10t0502600-03	0	115.193	8.44398	14.2703	19.0383	17.7236
osa-miR395x	GTGAAGTGTTTGGAGTAGCTC	Os03t0195500-01	0	86.3951	0	0	0	13.2927
osa-miR395x	GTGAAGTGTTTGGAGTAGCTC	Os03t0743900-01	42.9355	0	0	0	0	0
osa-miR395y	GTGAAGTGTTTGGGGGAACTC	Os03t0195500-01	0	86.3951	0	0	0	13.2927
osa-miR395y	GTGAAGTGTTTGGGGGAACTC	Os10t0502600-01	0	115.193	8.44398	14.2703	19.0383	17.7236
osa-miR395y	GTGAAGTGTTTGGGGGAACTC	Os10t0502600-02	0	115.193	8.44398	14.2703	19.0383	17.7236
osa-miR395y	GTGAAGTGTTTGGGGGAACTC	Os10t0502600-03	0	115.193	8.44398	14.2703	19.0383	17.7236
osa-miR395y	GTGAAGTGTTTGGGGGAACTC	Os03t0731500-01	0	86.3951	0	0	0	26.5854
osa-miR395y	GTGAAGTGTTTGGGGGAACTC	Os03t0731500-02	0	86.3951	0	0	0	26.5854
osa-miR395y	GTGAAGTGTTTGGGGGAACTC	Os03t0743900-01	42.9355	0	0	0	0	0
osa-miR396a-3p	GTTCAATAAAGCTGTGGGAA	Os03t0424600-01	0	0	0	0	0	13.2927
osa-miR396a-3p	GTTCAATAAAGCTGTGGGAA	Os03t0218100-01	0	0	25.3319	0	0	0
osa-miR396a-5p	TTCCACAGCTTTCTTGAACTG	Os05t0528200-01	0	0	0	0	0	13.2927
osa-miR396a-5p	TTCCACAGCTTTCTTGAACTG	Os06t0204800-00	0	0	0	0	0	13.2927
osa-miR396a-5p	TTCCACAGCTTTCTTGAACTG	Os11t0303500-01	85.8709	0	25.3319	85.6219	19.0383	26.5854
osa-miR396a-5p	TTCCACAGCTTTCTTGAACTG	Os01t0180800-03	21.4677	0	25.3319	85.6219	38.0767	39.878
osa-miR396a-5p	TTCCACAGCTTTCTTGAACTG	Os01t0180800-01	21.4677	0	25.3319	85.6219	23.7979	46.5244
osa-miR396a-5p	TTCCACAGCTTTCTTGAACTG	Os04t0600900-01	364.952	172.79	405.311	128.433	304.613	319.024
osa-miR396a-5p	TTCCACAGCTTTCTTGAACTG	Os04t0600900-02	364.952	172.79	405.311	128.433	304.613	319.024
osa-miR396a-5p	TTCCACAGCTTTCTTGAACTG	Os03t0729500-01	472.29	1295.93	405.311	1712.44	247.498	797.561
osa-miR396a-5p	TTCCACAGCTTTCTTGAACTG	Os02t0776900-01	343.484	2678.25	101.328	727.786	114.23	1103.29
osa-miR396a-5p	TTCCACAGCTTTCTTGAACTG	Os02t0701300-01	515.226	1209.53	253.319	642.164	456.92	1222.93
osa-miR396a-5p	TTCCACAGCTTTCTTGAACTG	Os02t0678800-01	5495.74	5270.1	2583.86	1626.82	3150.84	4506.22
osa-miR396a-5p	TTCCACAGCTTTCTTGAACTG	Os11t0551900-01	2103.84	7689.17	633.298	4024.23	1085.19	4612.56
osa-miR396a-5p	TTCCACAGCTTTCTTGAACTG	Os03t0674700-01	343.484	8898.7	151.992	1626.82	237.979	5742.44
osa-miR396b-3p	GTTCAATAAAGCTGTGGGAA	Os03t0424600-01	0	0	0	0	0	13.2927
osa-miR396b-3p	GTTCAATAAAGCTGTGGGAA	Os03t0218100-01	0	0	25.3319	0	0	0
osa-miR396b-5p	TTCCACAGCTTTCTTGAACTG	Os05t0528200-01	0	0	0	0	0	13.2927
osa-miR396b-5p	TTCCACAGCTTTCTTGAACTG	Os06t0204800-00	0	0	0	0	0	13.2927
osa-miR396b-5p	TTCCACAGCTTTCTTGAACTG	Os11t0303500-01	85.8709	0	25.3319	85.6219	19.0383	26.5854
osa-miR396b-5p	TTCCACAGCTTTCTTGAACTG	Os01t0180800-01	21.4677	0	25.3319	85.6219	38.0767	39.878
osa-miR396b-5p	TTCCACAGCTTTCTTGAACTG	Os01t0180800-03	21.4677	0	25.3319	85.6219	38.0767	39.878
osa-miR396b-5p	TTCCACAGCTTTCTTGAACTG	Os04t0600900-01	364.952	172.79	405.311	128.433	304.613	319.024
osa-miR396b-5p	TTCCACAGCTTTCTTGAACTG	Os04t0600900-02	364.952	172.79	405.311	128.433	304.613	319.024
osa-miR396b-5p	TTCCACAGCTTTCTTGAACTG	Os03t0729500-01	472.29	1295.93	405.311	1712.44	247.498	797.561
osa-miR396b-5p	TTCCACAGCTTTCTTGAACTG	Os02t0776900-01	343.484	2678.25	101.328	727.786	114.23	1103.29
osa-miR396b-5p	TTCCACAGCTTTCTTGAACTG	Os02t0701300-01	515.226	1209.53	253.319	642.164	456.92	1222.93
osa-miR396b-5p	TTCCACAGCTTTCTTGAACTG	Os02t0678800-01	5495.74	5270.1	2583.86	1626.82	3150.84	4506.22
osa-miR396b-5p	TTCCACAGCTTTCTTGAACTG	Os11t0551900-01	2103.84	7689.17	633.298	4024.23	1085.19	4612.56
osa-miR396b-5p	TTCCACAGCTTTCTTGAACTG	Os03t0674700-01	343.484	8898.7	151.992	1626.82	237.979	5742.44
osa-miR396c-3p	GGTCAAGAAAGCTGTGGGAAG	Os02t0574900-01	0	0	0	0	0	26.5854
osa-miR396c-3p	GGTCAAGAAAGCTGTGGGAAG	Os09t0514350-00	0	0	0	42.8109	38.0767	26.5854
osa-miR396c-5p	TTCCACAGCTTTCTTGAACTT	Os02t0710500-01	0	0	0	0	0	13.2927
osa-miR396c-5p	TTCCACAGCTTTCTTGAACTT	Os05t0528200-01	0	0	0	0	0	13.2927
osa-miR396c-5p	TTCCACAGCTTTCTTGAACTT	Os06t0204800-00	0	0	0	0	0	13.2927
osa-miR396c-5p	TTCCACAGCTTTCTTGAACTT	Os08t0513300-01	107.339	0	50.6639	85.6219	52.3554	26.5854
osa-miR396c-5p	TTCCACAGCTTTCTTGAACTT	Os08t0513300-02	107.339	0	50.6639	85.6219	52.3554	26.5854
osa-miR396c-5p	TTCCACAGCTTTCTTGAACTT	Os01t0180800-01	21.4677	0	25.3319	85.6219	38.0767	39.878
osa-miR396c-5p	TTCCACAGCTTTCTTGAACTT	Os01t0180800-03	21.4677	0	25.3319	85.6219	23.7979	46.5244
osa-miR396c-5p	TTCCACAGCTTTCTTGAACTT	Os04t0600900-01	364.952	172.79	405.311	128.433	304.613	319.024
osa-miR396c-5p	TTCCACAGCTTTCTTGAACTT	Os04t0600900-02	364.952	172.79	405.311	128.433	304.613	319.024
osa-miR396c-5p	TTCCACAGCTTTCTTGAACTT	Os03t0729500-01	472.29	1295.93	405.311	1712.44	247.498	797.561
osa-miR396c-5p	TTCCACAGCTTTCTTGAACTT	Os02t0776900-01	343.484	2678.25	101.328	727.786	114.23	1103.29
osa-miR396c-5p	TTCCACAGCTTTCTTGAACTT	Os02t0701300-01	515.226	1209.53	253.319	642.164	456.92	1222.93
osa-miR396c-5p	TTCCACAGCTTTCTTGAACTT	Os02t0678800-01	5495.74	5270.1	2583.86	1626.82	3150.84	4506.22
osa-miR396c-5p	TTCCACAGCTTTCTTGAACTT	Os11t0551900-01	2103.84	7689.17	633.298	4024.23	1085.19	4612.56
osa-miR396c-5p	TTCCACAGCTTTCTTGAACTT	Os03t0674700-01	343.484	8898.7	151.992	1626.82	237.979	5742.44
osa-miR396d	TCCACAGGCTTTCTTGAACGG	Os06t0204800-00	0	0	0	0	0	13.2927
osa-miR396d	TCCACAGGCTTTCTTGAACGG	Os04t0574500-01	0	0	0	171.244	0	93.0488
osa-miR396d	TCCACAGGCTTTCTTGAACGG	Os04t0600900-01	364.952	172.79	405.311	128.433	304.613	319.024
osa-miR396d	TCCACAGGCTTTCTTGAACGG	Os04t0600900-02	364.952	172.79	405.311	128.433	304.613	319.024
osa-miR396d	TCCACAGGCTTTCTTGAACGG	Os03t0729500-01	472.29	1295.93	405.311	1712.44	247.498	797.561
osa-miR396d	TCCACAGGCTTTCTTGAACGG	Os02t0776900-01	343.484	2678.25	101.328	727.786	114.23	1103.29
osa-miR396d	TCCACAGGCTTTCTTGAACGG	Os02t0701300-01	515.226	1209.53	253.319	642.164	456.92	1222.93
osa-miR396d	TCCACAGGCTTTCTTGAACGG	Os02t0678800-01	5495.74	5270.1	2583.86	1626.82	3150.84	4506.22
osa-miR396d	TCCACAGGCTTTCTTGAACGG	Os11t0551900-01	2103.84	7689.17	633.298	4024.23	1085.19	4612.56
osa-miR396d	TCCACAGGCTTTCTTGAACGG	Os03t0674700-01	343.484	8898.7	151.992	1626.82	237.979	5742.44
osa-miR396e-5p	TCCACAGGCTTTCTTGAACTG	Os11t0129700-01	0	0	0	0	0	6.64634
osa-miR396e-5p	TCCACAGGCTTTCTTGAACTG	Os12t0126300-00	0	0	0	0	0	6.64634
osa-miR396e-5p	TCCACAGGCTTTCTTGAACTG	Os06t0204800-00	0	0	0	0	0	13.2927
osa-miR396e-5p	TCCACAGGCTTTCTTGAACTG	Os04t0574500-01	0	0	0	171.244	0	93.0488
osa-miR396e-5p	TCCACAGGCTTTCTTGAACTG	Os04t0600900-01	364.952	172.79	405.311	128.433	304.613	319.024
osa-miR396e-5p	TCCACAGGCTTTCTTGAACTG	Os04t0600900-02	364.952	172.79	405.311	128.433	304.613	319.024
osa-miR396e-5p	TCCACAGGCTTTCTTGAACTG	Os03t0729500-01	472.29	1295.93	405.311	1712.44	247.498	797.561
osa-miR396e-5p	TCCACAGGCTTTCTTGAACTG	Os02t0776900-01	343.484	2678.25	101.328	727.786	114.23	1103.29
osa-miR396e-5p	TCCACAGGCTTTCTTGAACTG	Os02t0701300-01	515.226	1209.53	253.319	642.164	456.92	1222.93
osa-miR396e-5p	TCCACAGGCTTTCTTGAACTG	Os02t0678800-01	5495.74	5270.1	2583.86	1626.82	3150.84	4506.22
osa-miR396e-5p	TCCACAGGCTTTCTTGAACTG	Os11t0551900-01	2103.84	7689.17	633.298	4024.23	1085.19	4612.56
osa-miR396e-5p	TCCACAGGCTTTCTTGAACTG	Os03t0674700-01	343.484	8898.7	151.992	1626.82	237.979	5742.44
osa-miR396f-5p	TCTCCACAGGCTTTCTTGAACT	Os02t0678800-01	0	0	0	0	47.5958	0
osa-miR396f-5p	TCTCCACAGGCTTTCTTGAACT	Os06t0204800-00	0	0	0	0	0	13.2927
osa-miR396g	TCCACAGGCTTTCTTGAACGG	Os06t0204800-00	0	0	0	0	0	13.2927
osa-miR396g	TCCACAGGCTTTCTTGAACGG	Os04t0574500-01	0	0	0	171.244	0	93.0488
osa-miR396g	TCCACAGGCTTTCTTGAACGG	Os04t0600900-01	364.952	172.79	405.311	128.433	304.613	319.024
osa-miR396g	TCCACAGGCTTTCTTGAACGG	Os04t0600900-02	364.952	172.79	405.311	128.433	304.613	319.024
osa-miR396g	TCCACAGGCTTTCTTGAACGG	Os03t0729500-01	472.29	1295.93	405.311	1712.44	247.498	797.561
osa-miR396g	TCCACAGGCTTTCTTGAACGG	Os02t0776900-01	343.484	2678.25	101.328	727.786	114.23	1103.29
osa-miR396g	TCCACAGGCTTTCTTGAACGG	Os02t0701300-01	515.226	1209.53	253.319	642.164	456.92	1222.93
osa-miR396g	TCCACAGGCTTTCTTGAACGG	Os02t0678800-01	5495.74	5270.1	2583.86	1626.82	3150.84	4506.22
osa-miR396g	TCCACAGGCTTTCTTGAACGG	Os11t0551900-01	2103.84	7689.17	633.298	4024.23	1085.19	4612.56
osa-miR396g	TCCACAGGCTTTCTTGAACGG	Os03t0674700-01	343.484	8898.7	151.992	1626.82	237.979	5742.44
osa-miR396h	TCCACAGGCTTTCTTGAACGG	Os04t0574500-01	0	0	0	171.244	0	93.0488
osa-miR396h	TCCACAGGCTTTCTTGAACGG	Os04t0600900-01	364.952	172.79	405.311	128.433	304.613	319.024
osa-miR396h	TCCACAGGCTTTCTTGAACGG	Os04t0600900-02	364.952	172.79	405.311	128.433	304.613	319.024
osa-miR396h	TCCACAGGCTTTCTTGAACGG	Os03t0729500-01	472.29	1295.93	405.311	1712.44	247.498	797.561
osa-miR396h	TCCACAGGCTTTCTTGAACGG	Os02t0776900-01	343.484	2678.25	101.328	727.786	114.23	1103.29
osa-miR396h	TCCACAGGCTTTCTTGAACGG	Os02t0701300-01	515.226	1209.53	253.319	642.164	456.92	1222.93
osa-miR396h	TCCACAGGCTTTCTTGAACGG	Os02t0678800-01	5495.74	5270.1	2583.86	1626.82	3150.84	4506.22
osa-miR396h	TCCACAGGCTTTCTTGAACGG	Os11t0551900-01	2103.84	7689.17	633.298	4024.23	1085.19	4612.56
osa-miR396h	TCCACAGGCTTTCTTGAACGG	Os03t0674700-01	343.484	8898.7	151.992	1626.82	237.979	5742.44
osa-miR3979-3p	CTTCGGGGGAGGAGAGAAGC	Os04t0568751-00	0	0	0	0	9.51917	0
osa-miR3979-3p	CTTCGGGGGAGGAGAGAAGC	Os04t0655600-01	0	0	0	0	9.51917	0
osa-miR3979-3p	CTTCGGGGGAGGAGAGAAGC	Os05t0224900-01	0	0	0	0	19.0383	0
osa-miR3979-3p	CTTCGGGGGAGGAGAGAAGC	Os01t0252900-01	0	0	0	0	9.51917	13.2927
osa-miR3979-3p	CTTCGGGGGAGGAGAGAAGC	Os05t0363100-01	0	0	0	0	0	13.2927
osa-miR3979-3p	CTTCGGGGGAGGAGAGAAGC	Os08t0171216-01	85.8709	0	0	0	28.5575	13.2927
osa-miR3979-3p	CTTCGGGGGAGGAGAGAAGC	Os01t0151100-01	0	0	0	42.8109	0	26.5854
osa-miR3979-3p	CTTCGGGGGAGGAGAGAAGC	Os06t0603000-01	0	86.3951	0	0	0	39.878
osa-miR3979-3p	CTTCGGGGGAGGAGAGAAGC	Os03t0650700-01	0	0	0	85.6219	0	0
osa-miR3979-3p	CTTCGGGGGAGGAGAGAAGC	Os03t0847800-01	0	0	25.3319	0	0	0
osa-miR3979-3p	CTTCGGGGGAGGAGAGAAGC	Os05t0279600-01	0	0	0	42.8109	0	0
osa-miR3979-3p	CTTCGGGGGAGGAGAGAAGC	Os07t0112600-01	0	86.3951	0	42.8109	0	0
osa-miR3979-5p	TCTCTCTCTCCCTTGAAGGC	Os05t0112000-01	0	0	16.888	0	0	8.86179
osa-miR3979-5p	TCTCTCTCTCCCTTGAAGGC	Os05t0112000-04	0	0	16.888	0	0	8.86179
osa-miR3979-5p	TCTCTCTCTCCCTTGAAGGC	Os05t0112000-05	0	0	16.888	0	0	8.86179
osa-miR3979-5p	TCTCTCTCTCCCTTGAAGGC	Os08t0386800-01	14.3118	0	0	0	0	8.86179
osa-miR3979-5p	TCTCTCTCTCCCTTGAAGGC	Os08t0386800-02	14.3118	0	0	0	0	8.86179
osa-miR3979-5p	TCTCTCTCTCCCTTGAAGGC	Os08t0386800-03	14.3118	0	0	0	0	8.86179
osa-miR3979-5p	TCTCTCTCTCCCTTGAAGGC	Os12t0244100-01	0	21.5988	0	0	0	9.96951
osa-miR3979-5p	TCTCTCTCTCCCTTGAAGGC	Os12t0244100-02	0	21.5988	0	0	0	9.96951
osa-miR3979-5p	TCTCTCTCTCCCTTGAAGGC	Os12t0244100-03	0	21.5988	0	0	0	9.96951
osa-miR3979-5p	TCTCTCTCTCCCTTGAAGGC	Os12t0244100-04	0	21.5988	0	0	0	9.96951
osa-miR3979-5p	TCTCTCTCTCCCTTGAAGGC	Os02t0103700-01	128.806	0	25.3319	0	9.51917	13.2927
osa-miR3979-5p	TCTCTCTCTCCCTTGAAGGC	Os03t0343300-01	0	0	0	0	57.115	13.2927
osa-miR3979-5p	TCTCTCTCTCCCTTGAAGGC	Os03t0286900-01	1116.32	172.79	633.298	42.8109	647.303	39.878
osa-miR3979-5p	TCTCTCTCTCCCTTGAAGGC	Os04t0667800-01	214.677	86.3951	75.9958	85.6219	85.6725	159.512
osa-miR3979-5p	TCTCTCTCTCCCTTGAAGGC	Os01t0717000-01	21.4677	0	0	0	0	0
osa-miR3979-5p	TCTCTCTCTCCCTTGAAGGC	Os01t0717000-02	21.4677	0	0	0	0	0
osa-miR3979-5p	TCTCTCTCTCCCTTGAAGGC	Os02t0709400-01	0	0	25.3319	0	0	0
osa-miR3979-5p	TCTCTCTCTCCCTTGAAGGC	Os02t0709400-02	0	0	25.3319	0	0	0
osa-miR3979-5p	TCTCTCTCTCCCTTGAAGGC	Os10t0437500-01	0	86.3951	0	0	0	0
osa-miR3980a-3p	CTGGCCGAGGCCGTCGATTCT	Os10t0573000-01	0	0	0	0	19.0383	0
osa-miR3980a-3p	CTGGCCGAGGCCGTCGATTCT	Os06t0717900-01	0	0	0	0	0	6.64634
osa-miR3980a-3p	CTGGCCGAGGCCGTCGATTCT	Os06t0717900-02	0	0	0	0	0	6.64634
osa-miR3980a-3p	CTGGCCGAGGCCGTCGATTCT	Os07t0619500-01	0	0	0	0	4.75958	13.2927
osa-miR3980a-3p	CTGGCCGAGGCCGTCGATTCT	Os07t0619500-02	0	0	0	0	4.75958	13.2927
osa-miR3980a-5p	AATCGACGGCCTCAGTCAGGG	Os12t0579000-01	0	0	0	0	4.75958	0
osa-miR3980b-3p	CTGGCCGAGGCCGTCGATTCT	Os10t0573000-01	0	0	0	0	19.0383	0
osa-miR3980b-3p	CTGGCCGAGGCCGTCGATTCT	Os06t0717900-01	0	0	0	0	0	6.64634
osa-miR3980b-3p	CTGGCCGAGGCCGTCGATTCT	Os06t0717900-02	0	0	0	0	0	6.64634
osa-miR3980b-3p	CTGGCCGAGGCCGTCGATTCT	Os07t0619500-01	0	0	0	0	4.75958	13.2927
osa-miR3980b-3p	CTGGCCGAGGCCGTCGATTCT	Os07t0619500-02	0	0	0	0	4.75958	13.2927
osa-miR3980b-5p	AATCGACGGCCTCAGTCAGGG	Os12t0579000-01	0	0	0	0	4.75958	0
osa-miR3981-5p	TGGGACGTATCCTATTACTAT	Os05t0171900-02	42.9355	0	25.3319	0	0	13.2927
osa-miR398a	TGTGTTCTCAGGTCACCCCTT	Os07t0665200-01	42033.8	89159.8	24876	30781.1	33374.2	79609.9
osa-miR398b	TGTGTTCTCAGGTCGCCCCTG	Os06t0663100-01	42.9355	0	0	0	0	13.2927
osa-miR398b	TGTGTTCTCAGGTCGCCCCTG	Os07t0436350-01	0	0	0	42.8109	0	26.5854
osa-miR398b	TGTGTTCTCAGGTCGCCCCTG	Os01t0916400-01	85.8709	1900.69	329.315	1070.27	561.631	1528.66
osa-miR398b	TGTGTTCTCAGGTCGCCCCTG	Os07t0665200-01	42033.8	89159.8	24876	30781.1	33374.2	79609.9
osa-miR399a	TGCCAAAGGAGAATTGCCCTG	Os04t0415000-01	0	0	0	0	9.51917	0
osa-miR399a	TGCCAAAGGAGAATTGCCCTG	Os07t0597100-01	0	0	50.6639	0	0	93.0488
osa-miR399b	TGCCAAAGGAGAATTGCCCTG	Os04t0415000-01	0	0	0	0	9.51917	0
osa-miR399b	TGCCAAAGGAGAATTGCCCTG	Os07t0597100-01	0	0	50.6639	0	0	93.0488
osa-miR399c	TGCCAAAGGAGAATTGCCCTG	Os04t0415000-01	0	0	0	0	9.51917	0
osa-miR399c	TGCCAAAGGAGAATTGCCCTG	Os07t0597100-01	0	0	50.6639	0	0	93.0488
osa-miR399d	TGCCAAAGGAGAGTTGCCCTG	Os04t0415000-01	0	0	0	0	9.51917	0
osa-miR399e	TGCCAAAGGAGATTTGCCCAG	Os11t0131600-00	0	0	12.666	0	0	0
osa-miR399f	TGCCAAAGGAGATTTGCCCAG	Os11t0131600-00	0	0	12.666	0	0	0
osa-miR399g	TGCCAAAGGAGATTTGCCCAG	Os11t0131600-00	0	0	12.666	0	0	0
osa-miR399j	TGCCAAAGGAGAGTTGCCCTA	Os02t0216300-07	0	0	0	0	9.51917	0
osa-miR399j	TGCCAAAGGAGAGTTGCCCTA	Os04t0415000-01	0	0	0	0	9.51917	0
osa-miR399j	TGCCAAAGGAGAGTTGCCCTA	Os01t0871350-01	0	0	0	42.8109	0	0
osa-miR408-3p	CTGCACTGCCTCTTCCCTGGC	Os02t0731400-01	0	0	0	0	19.0383	0
osa-miR408-3p	CTGCACTGCCTCTTCCCTGGC	Os02t0653200-01	0	0	0	0	0	13.2927
osa-miR408-3p	CTGCACTGCCTCTTCCCTGGC	Os03t0709100-01	0	0	0	0	0	26.5854
osa-miR408-3p	CTGCACTGCCTCTTCCCTGGC	Os05t0151000-00	0	0	0	0	0	26.5854
osa-miR408-3p	CTGCACTGCCTCTTCCCTGGC	Os01t0126100-01	0	0	0	0	0	106.341
osa-miR408-3p	CTGCACTGCCTCTTCCCTGGC	Os08t0482700-01	901.645	9676.25	278.651	984.651	366.488	20444.1
osa-miR408-3p	CTGCACTGCCTCTTCCCTGGC	Os08t0482700-02	901.645	9676.25	278.651	984.651	366.488	20444.1
osa-miR408-3p	CTGCACTGCCTCTTCCCTGGC	Os05t0206800-00	0	43.1976	0	0	0	0
osa-miR408-5p	CAGGGATGAGGCAGAGCATGG	Os12t0601300-01	0	0	0	0	0	66.4634
osa-miR408-5p	CAGGGATGAGGCAGAGCATGG	Os09t0401550-01	42.9355	0	0	0	0	0
osa-miR414	TCATCCTCATCATCATCGTCC	Os02t0184100-02	0	0	0	0	9.51917	0
osa-miR414	TCATCCTCATCATCATCGTCC	Os03t0142800-01	0	0	0	0	19.0383	0
osa-miR414	TCATCCTCATCATCATCGTCC	Os03t0843300-01	42.9355	0	12.666	0	19.0383	0
osa-miR414	TCATCCTCATCATCATCGTCC	Os03t0843300-02	42.9355	0	12.666	0	19.0383	0
osa-miR414	TCATCCTCATCATCATCGTCC	Os04t0388500-01	0	0	0	0	38.0767	0
osa-miR414	TCATCCTCATCATCATCGTCC	Os05t0179800-01	0	0	0	0	9.51917	0
osa-miR414	TCATCCTCATCATCATCGTCC	Os07t0475800-01	0	0	101.328	85.6219	85.6725	0
osa-miR414	TCATCCTCATCATCATCGTCC	Os08t0159900-01	0	0	0	42.8109	9.51917	0
osa-miR414	TCATCCTCATCATCATCGTCC	Os08t0206400-01	0	0	0	0	19.0383	0
osa-miR414	TCATCCTCATCATCATCGTCC	Os08t0208400-02	171.742	0	0	0	9.51917	0
osa-miR414	TCATCCTCATCATCATCGTCC	Os08t0337300-02	0	86.3951	0	42.8109	19.0383	0
osa-miR414	TCATCCTCATCATCATCGTCC	Os08t0430500-01	0	28.7984	16.888	0	3.17306	0
osa-miR414	TCATCCTCATCATCATCGTCC	Os08t0430500-02	0	28.7984	16.888	0	3.17306	0
osa-miR414	TCATCCTCATCATCATCGTCC	Os08t0430500-03	0	28.7984	16.888	0	3.17306	0
osa-miR414	TCATCCTCATCATCATCGTCC	Os11t0588400-01	0	0	0	0	14.2788	0
osa-miR414	TCATCCTCATCATCATCGTCC	Os11t0588400-02	0	0	0	0	14.2788	0
osa-miR414	TCATCCTCATCATCATCGTCC	Os12t0624800-01	0	86.3951	0	42.8109	57.115	0
osa-miR414	TCATCCTCATCATCATCGTCC	Os12t0197500-01	0	0	12.666	0	4.75958	6.64634
osa-miR414	TCATCCTCATCATCATCGTCC	Os12t0197500-02	0	0	37.9979	0	4.75958	6.64634
osa-miR414	TCATCCTCATCATCATCGTCC	Os01t0104800-01	0	0	0	0	9.51917	13.2927
osa-miR414	TCATCCTCATCATCATCGTCC	Os01t0814000-01	42.9355	0	0	42.8109	28.5575	13.2927
osa-miR414	TCATCCTCATCATCATCGTCC	Os02t0133300-01	85.8709	86.3951	50.6639	42.8109	0	13.2927
osa-miR414	TCATCCTCATCATCATCGTCC	Os02t0631500-00	128.806	0	50.6639	0	0	13.2927
osa-miR414	TCATCCTCATCATCATCGTCC	Os03t0861700-01	0	0	0	0	0	13.2927
osa-miR414	TCATCCTCATCATCATCGTCC	Os04t0668700-01	193.21	345.58	177.324	85.6219	0	13.2927
osa-miR414	TCATCCTCATCATCATCGTCC	Os04t0668700-02	193.21	345.58	177.324	85.6219	0	13.2927
osa-miR414	TCATCCTCATCATCATCGTCC	Os05t0494800-01	0	0	25.3319	0	47.5958	13.2927
osa-miR414	TCATCCTCATCATCATCGTCC	Os06t0602500-01	0	0	0	0	0	13.2927
osa-miR414	TCATCCTCATCATCATCGTCC	Os08t0494000-01	0	0	0	0	0	13.2927
osa-miR414	TCATCCTCATCATCATCGTCC	Os08t0519700-02	0	0	25.3319	0	47.5958	13.2927
osa-miR414	TCATCCTCATCATCATCGTCC	Os08t0548300-01	42.9355	259.185	75.9958	0	0	13.2927
osa-miR414	TCATCCTCATCATCATCGTCC	Os09t0481300-01	42.9355	0	0	0	0	13.2927
osa-miR414	TCATCCTCATCATCATCGTCC	Os10t0321700-01	0	0	0	0	0	13.2927
osa-miR414	TCATCCTCATCATCATCGTCC	Os12t0578000-01	0	0	0	0	0	13.2927
osa-miR414	TCATCCTCATCATCATCGTCC	Os01t0586000-00	21.4677	0	0	0	4.75958	19.939
osa-miR414	TCATCCTCATCATCATCGTCC	Os07t0617000-01	0	0	0	64.2164	0	19.939
osa-miR414	TCATCCTCATCATCATCGTCC	Os07t0617000-02	0	0	0	64.2164	0	19.939
osa-miR414	TCATCCTCATCATCATCGTCC	Os01t0234100-01	0	0	0	0	0	26.5854
osa-miR414	TCATCCTCATCATCATCGTCC	Os02t0114000-01	0	0	0	0	0	26.5854
osa-miR414	TCATCCTCATCATCATCGTCC	Os03t0312600-01	21.4677	0	0	0	4.75958	26.5854
osa-miR414	TCATCCTCATCATCATCGTCC	Os03t0312600-02	21.4677	0	0	0	4.75958	26.5854
osa-miR414	TCATCCTCATCATCATCGTCC	Os03t0395900-01	0	86.3951	12.666	0	23.7979	26.5854
osa-miR414	TCATCCTCATCATCATCGTCC	Os03t0395900-02	0	86.3951	12.666	0	23.7979	26.5854
osa-miR414	TCATCCTCATCATCATCGTCC	Os03t0669000-01	21.4677	43.1976	25.3319	0	0	26.5854
osa-miR414	TCATCCTCATCATCATCGTCC	Os03t0669000-02	21.4677	43.1976	25.3319	0	0	26.5854
osa-miR414	TCATCCTCATCATCATCGTCC	Os03t0685600-01	0	0	0	0	0	26.5854
osa-miR414	TCATCCTCATCATCATCGTCC	Os04t0534300-01	0	0	25.3319	0	9.51917	26.5854
osa-miR414	TCATCCTCATCATCATCGTCC	Os04t0602300-01	0	0	0	0	0	26.5854
osa-miR414	TCATCCTCATCATCATCGTCC	Os05t0232700-01	0	0	0	0	9.51917	26.5854
osa-miR414	TCATCCTCATCATCATCGTCC	Os05t0597100-01	0	0	101.328	42.8109	9.51917	26.5854
osa-miR414	TCATCCTCATCATCATCGTCC	Os06t0134300-01	0	0	50.6639	0	19.0383	26.5854
osa-miR414	TCATCCTCATCATCATCGTCC	Os06t0605750-00	0	0	0	0	0	26.5854
osa-miR414	TCATCCTCATCATCATCGTCC	Os06t0623200-01	0	0	0	85.6219	0	26.5854
osa-miR414	TCATCCTCATCATCATCGTCC	Os06t0724500-01	0	0	101.328	42.8109	47.5958	26.5854
osa-miR414	TCATCCTCATCATCATCGTCC	Os07t0173300-01	42.9355	0	0	42.8109	38.0767	26.5854
osa-miR414	TCATCCTCATCATCATCGTCC	Os07t0603200-01	0	0	0	0	0	26.5854
osa-miR414	TCATCCTCATCATCATCGTCC	Os07t0607800-02	171.742	0	0	21.4055	14.2788	26.5854
osa-miR414	TCATCCTCATCATCATCGTCC	Os08t0460600-01	0	86.3951	50.6639	0	0	26.5854
osa-miR414	TCATCCTCATCATCATCGTCC	Os10t0188100-04	14.3118	0	8.44398	0	3.17306	31.0163
osa-miR414	TCATCCTCATCATCATCGTCC	Os01t0585700-01	21.4677	0	0	0	4.75958	33.2317
osa-miR414	TCATCCTCATCATCATCGTCC	Os01t0180800-01	128.806	43.1976	37.9979	21.4055	38.0767	39.878
osa-miR414	TCATCCTCATCATCATCGTCC	Os01t0180800-03	128.806	43.1976	37.9979	21.4055	38.0767	39.878
osa-miR414	TCATCCTCATCATCATCGTCC	Os02t0231600-01	257.613	86.3951	25.3319	42.8109	38.0767	39.878
osa-miR414	TCATCCTCATCATCATCGTCC	Os06t0682800-01	0	0	75.9958	0	0	39.878
osa-miR414	TCATCCTCATCATCATCGTCC	Os11t0557300-01	0	0	0	0	0	39.878
osa-miR414	TCATCCTCATCATCATCGTCC	Os01t0273300-01	42.9355	0	177.324	299.676	28.5575	53.1707
osa-miR414	TCATCCTCATCATCATCGTCC	Os05t0592500-01	0	0	0	0	38.0767	53.1707
osa-miR414	TCATCCTCATCATCATCGTCC	Os09t0345600-00	0	0	0	0	0	66.4634
osa-miR414	TCATCCTCATCATCATCGTCC	Os01t0938900-01	107.339	43.1976	113.994	149.838	42.8363	79.7561
osa-miR414	TCATCCTCATCATCATCGTCC	Os01t0938900-02	107.339	43.1976	113.994	149.838	42.8363	79.7561
osa-miR414	TCATCCTCATCATCATCGTCC	Os03t0812200-01	150.274	129.593	189.99	128.433	209.422	79.7561
osa-miR414	TCATCCTCATCATCATCGTCC	Os03t0812200-02	150.274	129.593	189.99	128.433	209.422	79.7561
osa-miR414	TCATCCTCATCATCATCGTCC	Os07t0607800-01	0	86.3951	25.3319	85.6219	47.5958	93.0488
osa-miR414	TCATCCTCATCATCATCGTCC	Os05t0417200-01	171.742	86.3951	25.3319	0	38.0767	106.341
osa-miR414	TCATCCTCATCATCATCGTCC	Os08t0343300-01	171.742	259.185	101.328	85.6219	57.115	106.341
osa-miR414	TCATCCTCATCATCATCGTCC	Os09t0474800-01	107.339	388.778	37.9979	107.027	71.3938	106.341
osa-miR414	TCATCCTCATCATCATCGTCC	Os09t0474800-02	107.339	388.778	37.9979	107.027	71.3938	106.341
osa-miR414	TCATCCTCATCATCATCGTCC	Os10t0183900-01	85.8709	129.593	126.66	85.6219	85.6725	106.341
osa-miR414	TCATCCTCATCATCATCGTCC	Os10t0183900-02	85.8709	129.593	126.66	85.6219	85.6725	106.341
osa-miR414	TCATCCTCATCATCATCGTCC	Os11t0205900-00	0	0	0	0	0	106.341
osa-miR414	TCATCCTCATCATCATCGTCC	Os01t0109700-01	0	0	50.6639	0	47.5958	132.927
osa-miR414	TCATCCTCATCATCATCGTCC	Os07t0246200-01	71.5591	86.3951	84.4398	114.162	88.8456	150.65
osa-miR414	TCATCCTCATCATCATCGTCC	Os07t0246200-02	71.5591	86.3951	84.4398	114.162	88.8456	150.65
osa-miR414	TCATCCTCATCATCATCGTCC	Os07t0246200-03	71.5591	86.3951	84.4398	114.162	88.8456	150.65
osa-miR414	TCATCCTCATCATCATCGTCC	Os05t0539700-01	1073.39	1382.32	582.635	1712.44	694.899	1488.78
osa-miR414	TCATCCTCATCATCATCGTCC	Os01t0779400-01	0	0	0	42.8109	0	0
osa-miR414	TCATCCTCATCATCATCGTCC	Os01t0779400-02	0	0	0	42.8109	0	0
osa-miR414	TCATCCTCATCATCATCGTCC	Os02t0474700-01	0	0	50.6639	0	0	0
osa-miR414	TCATCCTCATCATCATCGTCC	Os02t0785900-00	0	0	25.3319	0	0	0
osa-miR414	TCATCCTCATCATCATCGTCC	Os03t0740700-01	0	0	50.6639	0	0	0
osa-miR414	TCATCCTCATCATCATCGTCC	Os04t0442300-01	0	86.3951	0	0	0	0
osa-miR414	TCATCCTCATCATCATCGTCC	Os04t0442300-02	0	86.3951	0	0	0	0
osa-miR414	TCATCCTCATCATCATCGTCC	Os04t0693000-01	0	0	25.3319	0	0	0
osa-miR414	TCATCCTCATCATCATCGTCC	Os05t0177000-01	0	86.3951	0	0	0	0
osa-miR414	TCATCCTCATCATCATCGTCC	Os05t0255600-01	85.8709	0	0	0	0	0
osa-miR414	TCATCCTCATCATCATCGTCC	Os06t0150400-01	0	86.3951	25.3319	0	0	0
osa-miR414	TCATCCTCATCATCATCGTCC	Os06t0526600-01	85.8709	259.185	25.3319	214.055	0	0
osa-miR414	TCATCCTCATCATCATCGTCC	Os06t0565300-00	0	0	25.3319	0	0	0
osa-miR414	TCATCCTCATCATCATCGTCC	Os07t0568700-02	0	0	0	128.433	0	0
osa-miR414	TCATCCTCATCATCATCGTCC	Os10t0406350-00	0	0	0	85.6219	0	0
osa-miR414	TCATCCTCATCATCATCGTCC	Os10t0447600-01	128.806	86.3951	75.9958	42.8109	0	0
osa-miR414	TCATCCTCATCATCATCGTCC	Os11t0466966-01	0	0	25.3319	0	0	0
osa-miR414	TCATCCTCATCATCATCGTCC	Os11t0466966-02	0	0	25.3319	0	0	0
osa-miR414	TCATCCTCATCATCATCGTCC	Os12t0197400-01	42.9355	86.3951	0	0	0	0
osa-miR415	AACAGAACAGAAGCAGAGCAG	Os12t0601300-01	0	0	0	0	0	26.5854
osa-miR417	GAATGTAGTGAATTTGTTCCA	BAC19896	21.4677	0	25.3319	0	9.51917	0
osa-miR418	TAATGTGATGATGAAATGACG	Os02t0794700-01	0	0	0	0	4.75958	6.64634
osa-miR418	TAATGTGATGATGAAATGACG	Os02t0794700-02	0	0	0	0	4.75958	6.64634
osa-miR419	TGATGAATGCTGACGATGTTG	Os06t0353400-01	0	0	0	0	9.51917	0
osa-miR419	TGATGAATGCTGACGATGTTG	Os04t0611000-01	0	0	75.9958	0	0	13.2927
osa-miR419	TGATGAATGCTGACGATGTTG	Os09t0466900-01	0	0	0	0	4.75958	13.2927
osa-miR419	TGATGAATGCTGACGATGTTG	Os09t0466900-02	0	0	0	0	4.75958	13.2927
osa-miR419	TGATGAATGCTGACGATGTTG	Os01t0558500-01	21.4677	43.1976	101.328	149.838	14.2788	73.1097
osa-miR419	TGATGAATGCTGACGATGTTG	Os01t0558500-02	21.4677	43.1976	101.328	149.838	14.2788	73.1097
osa-miR419	TGATGAATGCTGACGATGTTG	Os02t0295700-01	21.4677	0	0	0	0	0
osa-miR426	TTTTGGAAGTTTGTCCTTACG	Os03t0266300-01	343.484	475.173	620.632	1755.25	233.22	206.037
osa-miR426	TTTTGGAAGTTTGTCCTTACG	Os03t0266300-03	343.484	475.173	620.632	1755.25	233.22	206.037
osa-miR426	TTTTGGAAGTTTGTCCTTACG	Os05t0529700-01	0	0	50.6639	0	0	0
osa-miR426	TTTTGGAAGTTTGTCCTTACG	Os05t0529700-02	0	0	50.6639	0	0	0
osa-miR435	TTATCCGGTATTGGAGTTGA	Os07t0604400-00	85.8709	0	0	0	0	0
osa-miR437	AAAGTTAGAGAAGTTTGACTT	Os02t0720900-04	21.4677	0	0	0	0	0
osa-miR439a	TGTCGAACCGCGGTTGTTCGA	Os01t0540800-01	0	0	0	0	0	26.5854
osa-miR439b	TGTCGAACCGCGGTTGTTCGA	Os01t0540800-01	0	0	0	0	0	26.5854
osa-miR439c	TGTCGAACCGCGGTTGTTCGA	Os01t0540800-01	0	0	0	0	0	26.5854
osa-miR439d	TGTCGAACCGCGGTTGTTCGA	Os01t0540800-01	0	0	0	0	0	26.5854
osa-miR439e	TGTCGAACCGCGGTTGTTCGA	Os01t0540800-01	0	0	0	0	0	26.5854
osa-miR439f	TGTCGAACCGCGGTTGTTCGA	Os01t0540800-01	0	0	0	0	0	26.5854
osa-miR439g	TGTCGAACCGCGGTTGTTCGA	Os01t0540800-01	0	0	0	0	0	26.5854
osa-miR439h	TGTCGAACCGCGGTTGTTCGA	Os01t0540800-01	0	0	0	0	0	26.5854
osa-miR439i	TGTCGAACCGCGGTTGTTCGA	Os01t0540800-01	0	0	0	0	0	26.5854
osa-miR444a-3p.1	TTGCTGCCTCAAGCTTGCTGC	Os03t0773800-01	0	0	0	0	3.17306	0
osa-miR444a-3p.1	TTGCTGCCTCAAGCTTGCTGC	Os03t0773800-02	0	0	0	0	3.17306	0
osa-miR444a-3p.1	TTGCTGCCTCAAGCTTGCTGC	Os03t0773800-03	0	0	0	0	3.17306	0
osa-miR444a-3p.1	TTGCTGCCTCAAGCTTGCTGC	Os08t0431700-01	0	0	0	0	28.5575	0
osa-miR444a-3p.1	TTGCTGCCTCAAGCTTGCTGC	BAC19886	0	0	0	0	0	13.2927
osa-miR444a-3p.1	TTGCTGCCTCAAGCTTGCTGC	Os02t0579600-00	0	0	0	0	14.2788	13.2927
osa-miR444a-3p.1	TTGCTGCCTCAAGCTTGCTGC	Os04t0461300-01	0	0	0	0	14.2788	13.2927
osa-miR444a-3p.1	TTGCTGCCTCAAGCTTGCTGC	Os02t0731200-01	0	0	0	0	0	39.878
osa-miR444a-3p.1	TTGCTGCCTCAAGCTTGCTGC	Os09t0491772-01	85.8709	172.79	101.328	1027.46	152.307	412.073
osa-miR444a-3p.2	TGCAGTTGCTGCCTCAAGCTT	Os05t0540900-01	0	0	0	0	28.5575	0
osa-miR444a-3p.2	TGCAGTTGCTGCCTCAAGCTT	Os05t0587400-01	0	86.3951	0	42.8109	28.5575	0
osa-miR444a-3p.2	TGCAGTTGCTGCCTCAAGCTT	Os08t0431700-01	0	0	0	0	9.51917	0
osa-miR444a-3p.2	TGCAGTTGCTGCCTCAAGCTT	Os04t0461300-01	0	215.988	0	0	9.51917	99.6951
osa-miR444a-3p.2	TGCAGTTGCTGCCTCAAGCTT	Os03t0283600-01	171.742	259.185	25.3319	278.271	80.9129	106.341
osa-miR444a-3p.2	TGCAGTTGCTGCCTCAAGCTT	Os03t0283600-02	171.742	259.185	25.3319	278.271	80.9129	106.341
osa-miR444a-3p.2	TGCAGTTGCTGCCTCAAGCTT	Os08t0177300-03	901.645	345.58	354.647	85.6219	666.342	279.146
osa-miR444a-3p.2	TGCAGTTGCTGCCTCAAGCTT	Os02t0731200-01	0	777.556	0	85.6219	0	412.073
osa-miR444a-3p.2	TGCAGTTGCTGCCTCAAGCTT	Os04t0461400-01	343.484	604.766	177.324	0	437.882	584.878
osa-miR444a-3p.2	TGCAGTTGCTGCCTCAAGCTT	Os02t0579600-00	386.419	4622.14	202.655	1155.9	409.324	1894.21
osa-miR444a-3p.2	TGCAGTTGCTGCCTCAAGCTT	Os08t0162400-01	2747.87	6652.42	1063.94	2568.66	1266.05	4512.86
osa-miR444a-3p.2	TGCAGTTGCTGCCTCAAGCTT	Os08t0162400-02	2747.87	6652.42	1063.94	2568.66	1266.05	4512.86
osa-miR444a-3p.2	TGCAGTTGCTGCCTCAAGCTT	Os05t0549100-01	8651.5	16976.6	2773.85	7470.51	4792.9	6633.05
osa-miR444a-3p.2	TGCAGTTGCTGCCTCAAGCTT	Os05t0549100-02	8651.5	16976.6	2773.85	7470.51	4792.9	6633.05
osa-miR444a-5p	GCTAGAGGTGGCAACTGCATA	Os08t0431700-01	0	0	0	0	9.51917	0
osa-miR444b.1	TGTTGTCTCAAGCTTGCTGCC	Os04t0461400-01	0	0	50.6639	0	19.0383	13.2927
osa-miR444b.1	TGTTGTCTCAAGCTTGCTGCC	Os02t0731200-01	0	0	0	0	0	39.878
osa-miR444b.1	TGTTGTCTCAAGCTTGCTGCC	Os11t0133300-01	0	0	0	42.8109	0	73.1097
osa-miR444b.1	TGTTGTCTCAAGCTTGCTGCC	Os12t0130500-00	0	0	0	42.8109	0	73.1097
osa-miR444b.1	TGTTGTCTCAAGCTTGCTGCC	Os02t0732700-01	407.887	215.988	202.655	21.4055	295.094	79.7561
osa-miR444b.1	TGTTGTCTCAAGCTTGCTGCC	Os02t0732700-03	407.887	215.988	202.655	21.4055	295.094	79.7561
osa-miR444b.1	TGTTGTCTCAAGCTTGCTGCC	Os03t0439800-02	0	0	50.6639	42.8109	66.6342	385.488
osa-miR444b.1	TGTTGTCTCAAGCTTGCTGCC	Os02t0579600-00	214.677	3801.39	202.655	1155.9	114.23	1801.16
osa-miR444b.1	TGTTGTCTCAAGCTTGCTGCC	Os04t0461300-01	214.677	3801.39	63.3298	556.542	114.23	1801.16
osa-miR444b.1	TGTTGTCTCAAGCTTGCTGCC	Os05t0176500-02	42.9355	345.58	0	0	0	0
osa-miR444b.2	TGCAGTTGTTGTCTCAAGCTT	Os01t0760900-01	0	0	0	0	19.0383	0
osa-miR444b.2	TGCAGTTGTTGTCTCAAGCTT	Os08t0431700-01	0	0	0	0	9.51917	0
osa-miR444b.2	TGCAGTTGTTGTCTCAAGCTT	Os12t0560400-01	42.9355	259.185	0	0	9.51917	53.1707
osa-miR444b.2	TGCAGTTGTTGTCTCAAGCTT	Os04t0461300-01	0	215.988	0	0	9.51917	99.6951
osa-miR444b.2	TGCAGTTGTTGTCTCAAGCTT	Os03t0854500-01	729.903	475.173	75.9958	706.38	133.268	166.158
osa-miR444b.2	TGCAGTTGTTGTCTCAAGCTT	Os03t0854500-02	729.903	475.173	75.9958	706.38	133.268	166.158
osa-miR444b.2	TGCAGTTGTTGTCTCAAGCTT	Os02t0731200-01	0	777.556	0	214.055	0	412.073
osa-miR444b.2	TGCAGTTGTTGTCTCAAGCTT	Os04t0461400-01	343.484	604.766	177.324	0	437.882	584.878
osa-miR444b.2	TGCAGTTGTTGTCTCAAGCTT	Os09t0306700-01	257.613	1123.14	253.319	256.866	228.46	704.512
osa-miR444b.2	TGCAGTTGTTGTCTCAAGCTT	Os01t0899800-01	0	863.951	0	513.731	38.0767	784.268
osa-miR444b.2	TGCAGTTGTTGTCTCAAGCTT	Os02t0579600-00	386.419	4622.14	63.3298	556.542	409.324	1894.21
osa-miR444b.2	TGCAGTTGTTGTCTCAAGCTT	Os08t0162400-01	2747.87	6652.42	1063.94	2568.66	1266.05	4512.86
osa-miR444b.2	TGCAGTTGTTGTCTCAAGCTT	Os08t0162400-02	2747.87	6652.42	1063.94	2568.66	1266.05	4512.86
osa-miR444c.1	TGTTGTCTCAAGCTTGCTGCC	Os04t0461400-01	0	0	50.6639	0	19.0383	13.2927
osa-miR444c.1	TGTTGTCTCAAGCTTGCTGCC	Os11t0133300-01	0	0	0	42.8109	0	73.1097
osa-miR444c.1	TGTTGTCTCAAGCTTGCTGCC	Os12t0130500-00	0	0	0	42.8109	0	73.1097
osa-miR444c.1	TGTTGTCTCAAGCTTGCTGCC	Os02t0732700-01	407.887	215.988	202.655	21.4055	295.094	79.7561
osa-miR444c.1	TGTTGTCTCAAGCTTGCTGCC	Os02t0732700-03	407.887	215.988	202.655	21.4055	295.094	79.7561
osa-miR444c.1	TGTTGTCTCAAGCTTGCTGCC	Os03t0439800-02	0	0	50.6639	42.8109	66.6342	385.488
osa-miR444c.1	TGTTGTCTCAAGCTTGCTGCC	Os04t0461300-01	214.677	3801.39	63.3298	556.542	114.23	1801.16
osa-miR444c.1	TGTTGTCTCAAGCTTGCTGCC	Os02t0579600-00	214.677	3801.39	63.3298	556.542	409.324	1894.21
osa-miR444c.1	TGTTGTCTCAAGCTTGCTGCC	Os05t0176500-02	42.9355	345.58	0	0	0	0
osa-miR444c.2	TGCAGTTGTTGTCTCAAGCTT	Os01t0760900-01	0	0	0	0	19.0383	0
osa-miR444c.2	TGCAGTTGTTGTCTCAAGCTT	Os08t0431700-01	0	0	0	0	9.51917	0
osa-miR444c.2	TGCAGTTGTTGTCTCAAGCTT	Os12t0560400-01	42.9355	259.185	0	0	9.51917	53.1707
osa-miR444c.2	TGCAGTTGTTGTCTCAAGCTT	Os04t0461300-01	0	215.988	0	0	9.51917	99.6951
osa-miR444c.2	TGCAGTTGTTGTCTCAAGCTT	Os03t0854500-01	729.903	475.173	75.9958	706.38	133.268	166.158
osa-miR444c.2	TGCAGTTGTTGTCTCAAGCTT	Os03t0854500-02	729.903	475.173	75.9958	706.38	133.268	166.158
osa-miR444c.2	TGCAGTTGTTGTCTCAAGCTT	Os02t0731200-01	0	777.556	0	214.055	0	412.073
osa-miR444c.2	TGCAGTTGTTGTCTCAAGCTT	Os04t0461400-01	343.484	604.766	177.324	0	437.882	584.878
osa-miR444c.2	TGCAGTTGTTGTCTCAAGCTT	Os09t0306700-01	257.613	1123.14	253.319	256.866	228.46	704.512
osa-miR444c.2	TGCAGTTGTTGTCTCAAGCTT	Os01t0899800-01	0	863.951	0	513.731	38.0767	784.268
osa-miR444c.2	TGCAGTTGTTGTCTCAAGCTT	Os02t0579600-00	386.419	4622.14	202.655	1155.9	409.324	1894.21
osa-miR444c.2	TGCAGTTGTTGTCTCAAGCTT	Os08t0162400-01	2747.87	6652.42	1063.94	2568.66	1266.05	4512.86
osa-miR444c.2	TGCAGTTGTTGTCTCAAGCTT	Os08t0162400-02	2747.87	6652.42	1063.94	2568.66	1266.05	4512.86
osa-miR444d.1	TTGCTGCCTCAAGCTTGCTGC	Os03t0773800-01	0	0	0	0	3.17306	0
osa-miR444d.1	TTGCTGCCTCAAGCTTGCTGC	Os03t0773800-02	0	0	0	0	3.17306	0
osa-miR444d.1	TTGCTGCCTCAAGCTTGCTGC	Os03t0773800-03	0	0	0	0	3.17306	0
osa-miR444d.1	TTGCTGCCTCAAGCTTGCTGC	Os08t0431700-01	0	0	0	0	9.51917	0
osa-miR444d.1	TTGCTGCCTCAAGCTTGCTGC	BAC19886	0	0	0	0	0	13.2927
osa-miR444d.1	TTGCTGCCTCAAGCTTGCTGC	Os02t0579600-00	0	0	0	0	14.2788	13.2927
osa-miR444d.1	TTGCTGCCTCAAGCTTGCTGC	Os04t0461300-01	0	0	0	0	14.2788	13.2927
osa-miR444d.1	TTGCTGCCTCAAGCTTGCTGC	Os09t0491772-01	85.8709	172.79	101.328	1027.46	152.307	412.073
osa-miR444d.2	TGCAGTTGCTGCCTCAAGCTT	Os05t0540900-01	0	0	0	0	28.5575	0
osa-miR444d.2	TGCAGTTGCTGCCTCAAGCTT	Os05t0587400-01	0	86.3951	0	42.8109	28.5575	0
osa-miR444d.2	TGCAGTTGCTGCCTCAAGCTT	Os08t0431700-01	0	0	0	0	9.51917	0
osa-miR444d.2	TGCAGTTGCTGCCTCAAGCTT	Os04t0461300-01	0	215.988	0	0	9.51917	99.6951
osa-miR444d.2	TGCAGTTGCTGCCTCAAGCTT	Os03t0283600-01	171.742	259.185	25.3319	278.271	80.9129	106.341
osa-miR444d.2	TGCAGTTGCTGCCTCAAGCTT	Os03t0283600-02	171.742	259.185	25.3319	278.271	80.9129	106.341
osa-miR444d.2	TGCAGTTGCTGCCTCAAGCTT	Os08t0177300-03	901.645	345.58	354.647	85.6219	666.342	279.146
osa-miR444d.2	TGCAGTTGCTGCCTCAAGCTT	Os02t0731200-01	0	777.556	0	214.055	0	412.073
osa-miR444d.2	TGCAGTTGCTGCCTCAAGCTT	Os04t0461400-01	343.484	604.766	177.324	0	437.882	584.878
osa-miR444d.2	TGCAGTTGCTGCCTCAAGCTT	Os02t0579600-00	386.419	4622.14	202.655	1155.9	409.324	1894.21
osa-miR444d.2	TGCAGTTGCTGCCTCAAGCTT	Os08t0162400-01	2747.87	6652.42	1063.94	2568.66	1266.05	4512.86
osa-miR444d.2	TGCAGTTGCTGCCTCAAGCTT	Os08t0162400-02	2747.87	6652.42	1063.94	2568.66	1266.05	4512.86
osa-miR444d.2	TGCAGTTGCTGCCTCAAGCTT	Os05t0549100-01	8651.5	16976.6	2773.85	7470.51	4792.9	6633.05
osa-miR444d.2	TGCAGTTGCTGCCTCAAGCTT	Os05t0549100-02	8651.5	16976.6	2773.85	7470.51	4792.9	6633.05
osa-miR444d.3	TTGTGGCTTTCTTGCAAGTTG	Os11t0518900-01	0	0	0	0	0	13.2927
osa-miR444d.3	TTGTGGCTTTCTTGCAAGTTG	Os11t0518900-02	0	0	0	0	0	13.2927
osa-miR444d.3	TTGTGGCTTTCTTGCAAGTTG	Os02t0731200-01	0	1036.74	0	214.055	19.0383	624.756
osa-miR444d.3	TTGTGGCTTTCTTGCAAGTTG	Os04t0485000-01	0	0	0	128.433	0	0
osa-miR444e	TGCAGTTGCTGCCTCAAGCTT	Os05t0540900-01	0	0	0	0	28.5575	0
osa-miR444e	TGCAGTTGCTGCCTCAAGCTT	Os05t0587400-01	0	86.3951	0	42.8109	28.5575	0
osa-miR444e	TGCAGTTGCTGCCTCAAGCTT	Os04t0461300-01	0	215.988	0	0	9.51917	99.6951
osa-miR444e	TGCAGTTGCTGCCTCAAGCTT	Os03t0283600-01	171.742	259.185	25.3319	278.271	80.9129	106.341
osa-miR444e	TGCAGTTGCTGCCTCAAGCTT	Os03t0283600-02	171.742	259.185	25.3319	278.271	80.9129	106.341
osa-miR444e	TGCAGTTGCTGCCTCAAGCTT	Os08t0177300-03	901.645	345.58	354.647	85.6219	666.342	279.146
osa-miR444e	TGCAGTTGCTGCCTCAAGCTT	Os02t0731200-01	0	777.556	0	214.055	0	412.073
osa-miR444e	TGCAGTTGCTGCCTCAAGCTT	Os04t0461400-01	343.484	604.766	177.324	0	437.882	584.878
osa-miR444e	TGCAGTTGCTGCCTCAAGCTT	Os02t0579600-00	386.419	4622.14	202.655	1155.9	114.23	1801.16
osa-miR444e	TGCAGTTGCTGCCTCAAGCTT	Os08t0162400-01	2747.87	6652.42	1063.94	2568.66	1266.05	4512.86
osa-miR444e	TGCAGTTGCTGCCTCAAGCTT	Os08t0162400-02	2747.87	6652.42	1063.94	2568.66	1266.05	4512.86
osa-miR444e	TGCAGTTGCTGCCTCAAGCTT	Os05t0549100-01	8651.5	16976.6	2773.85	7470.51	4792.9	6633.05
osa-miR444e	TGCAGTTGCTGCCTCAAGCTT	Os05t0549100-02	8651.5	16976.6	2773.85	7470.51	4792.9	6633.05
osa-miR444f	TGCAGTTGTTGCCTCAAGCTT	Os01t0760900-01	0	0	0	0	19.0383	0
osa-miR444f	TGCAGTTGTTGCCTCAAGCTT	Os04t0461300-01	0	215.988	0	0	9.51917	99.6951
osa-miR444f	TGCAGTTGTTGCCTCAAGCTT	Os01t0636700-01	1030.45	1036.74	303.983	128.433	371.248	239.268
osa-miR444f	TGCAGTTGTTGCCTCAAGCTT	Os02t0731200-01	0	777.556	0	214.055	0	412.073
osa-miR444f	TGCAGTTGTTGCCTCAAGCTT	Os04t0461400-01	343.484	604.766	177.324	0	437.882	584.878
osa-miR444f	TGCAGTTGTTGCCTCAAGCTT	Os02t0579600-00	386.419	4622.14	202.655	1155.9	409.324	1894.21
osa-miR444f	TGCAGTTGTTGCCTCAAGCTT	Os08t0162400-01	2747.87	6652.42	1063.94	2568.66	1266.05	4512.86
osa-miR444f	TGCAGTTGTTGCCTCAAGCTT	Os08t0162400-02	2747.87	6652.42	1063.94	2568.66	1266.05	4512.86
osa-miR5074	GAAGGCCACCGTCGGGATCGC	Os05t0412000-00	42.9355	0	0	128.433	0	39.878
osa-miR5075	TTCTCCGTCGCCGCCGTCCGC	Os01t0639600-01	0	0	0	0	9.51917	0
osa-miR5075	TTCTCCGTCGCCGCCGTCCGC	Os01t0777800-01	0	0	0	0	9.51917	0
osa-miR5075	TTCTCCGTCGCCGCCGTCCGC	Os01t0850200-00	0	0	0	0	19.0383	0
osa-miR5075	TTCTCCGTCGCCGCCGTCCGC	Os01t0921800-00	0	0	0	0	9.51917	0
osa-miR5075	TTCTCCGTCGCCGCCGTCCGC	Os01t0924300-01	0	0	0	0	28.5575	0
osa-miR5075	TTCTCCGTCGCCGCCGTCCGC	Os02t0139100-01	0	0	0	128.433	47.5958	0
osa-miR5075	TTCTCCGTCGCCGCCGTCCGC	Os02t0161200-01	0	0	0	0	19.0383	0
osa-miR5075	TTCTCCGTCGCCGCCGTCCGC	Os02t0173900-01	0	86.3951	25.3319	42.8109	38.0767	0
osa-miR5075	TTCTCCGTCGCCGCCGTCCGC	Os02t0503900-01	0	0	0	0	9.51917	0
osa-miR5075	TTCTCCGTCGCCGCCGTCCGC	Os02t0552100-01	0	0	0	0	9.51917	0
osa-miR5075	TTCTCCGTCGCCGCCGTCCGC	Os02t0574800-01	42.9355	0	25.3319	128.433	66.6342	0
osa-miR5075	TTCTCCGTCGCCGCCGTCCGC	Os02t0817500-01	0	0	0	0	4.75958	0
osa-miR5075	TTCTCCGTCGCCGCCGTCCGC	Os02t0817500-02	0	0	0	0	4.75958	0
osa-miR5075	TTCTCCGTCGCCGCCGTCCGC	Os03t0123200-01	171.742	0	0	0	19.0383	0
osa-miR5075	TTCTCCGTCGCCGCCGTCCGC	Os03t0647400-01	0	0	0	0	9.51917	0
osa-miR5075	TTCTCCGTCGCCGCCGTCCGC	Os03t0819600-01	0	0	0	0	14.2788	0
osa-miR5075	TTCTCCGTCGCCGCCGTCCGC	Os03t0819600-02	0	0	0	0	14.2788	0
osa-miR5075	TTCTCCGTCGCCGCCGTCCGC	Os04t0395900-01	42.9355	0	0	85.6219	9.51917	0
osa-miR5075	TTCTCCGTCGCCGCCGTCCGC	Os04t0444200-01	0	0	0	0	47.5958	0
osa-miR5075	TTCTCCGTCGCCGCCGTCCGC	Os05t0151400-01	0	0	25.3319	42.8109	47.5958	0
osa-miR5075	TTCTCCGTCGCCGCCGTCCGC	Os05t0163400-01	0	0	0	0	4.75958	0
osa-miR5075	TTCTCCGTCGCCGCCGTCCGC	Os05t0397800-01	85.8709	0	25.3319	0	9.51917	0
osa-miR5075	TTCTCCGTCGCCGCCGTCCGC	Os05t0417900-00	0	0	0	0	19.0383	0
osa-miR5075	TTCTCCGTCGCCGCCGTCCGC	Os05t0491000-01	0	0	0	0	9.51917	0
osa-miR5075	TTCTCCGTCGCCGCCGTCCGC	Os05t0567400-01	0	0	0	0	28.5575	0
osa-miR5075	TTCTCCGTCGCCGCCGTCCGC	Os06t0326700-01	0	0	0	0	19.0383	0
osa-miR5075	TTCTCCGTCGCCGCCGTCCGC	Os07t0108200-00	0	0	0	0	28.5575	0
osa-miR5075	TTCTCCGTCGCCGCCGTCCGC	Os07t0627500-00	644.032	0	303.983	0	580.669	0
osa-miR5075	TTCTCCGTCGCCGCCGTCCGC	Os08t0109900-01	0	0	0	42.8109	38.0767	0
osa-miR5075	TTCTCCGTCGCCGCCGTCCGC	Os08t0224100-01	0	43.1976	0	0	14.2788	0
osa-miR5075	TTCTCCGTCGCCGCCGTCCGC	Os08t0224100-02	0	43.1976	0	0	14.2788	0
osa-miR5075	TTCTCCGTCGCCGCCGTCCGC	Os09t0536700-01	0	0	0	0	4.75958	0
osa-miR5075	TTCTCCGTCGCCGCCGTCCGC	Os09t0536700-02	0	0	0	0	4.75958	0
osa-miR5075	TTCTCCGTCGCCGCCGTCCGC	Os10t0178500-01	0	0	0	0	23.7979	0
osa-miR5075	TTCTCCGTCGCCGCCGTCCGC	Os10t0408700-01	42.9355	43.1976	0	0	4.75958	0
osa-miR5075	TTCTCCGTCGCCGCCGTCCGC	Os10t0408700-02	42.9355	43.1976	0	0	4.75958	0
osa-miR5075	TTCTCCGTCGCCGCCGTCCGC	Os11t0180600-01	0	0	0	0	9.51917	0
osa-miR5075	TTCTCCGTCGCCGCCGTCCGC	Os12t0174000-01	0	0	0	0	19.0383	0
osa-miR5075	TTCTCCGTCGCCGCCGTCCGC	Os12t0604800-01	0	0	0	0	9.51917	0
osa-miR5075	TTCTCCGTCGCCGCCGTCCGC	Os03t0335300-01	10.7339	0	0	0	0	3.32317
osa-miR5075	TTCTCCGTCGCCGCCGTCCGC	Os03t0335300-02	10.7339	0	0	0	0	3.32317
osa-miR5075	TTCTCCGTCGCCGCCGTCCGC	Os03t0335300-03	10.7339	0	0	0	0	3.32317
osa-miR5075	TTCTCCGTCGCCGCCGTCCGC	Os08t0510700-02	0	0	0	0	0	6.64634
osa-miR5075	TTCTCCGTCGCCGCCGTCCGC	Os11t0114600-01	10.7339	0	44.3309	10.7027	4.75958	9.96951
osa-miR5075	TTCTCCGTCGCCGCCGTCCGC	Os11t0114600-02	10.7339	0	44.3309	10.7027	4.75958	9.96951
osa-miR5075	TTCTCCGTCGCCGCCGTCCGC	Os01t0208600-01	0	0	0	42.8109	0	13.2927
osa-miR5535	TTCTCCGTCGCCGCCGTCCGC	Os01t0706400-01	0	0	0	0	4.75958	13.2927
osa-miR5075	TTCTCCGTCGCCGCCGTCCGC	Os01t0843700-01	0	0	0	0	0	13.2927
osa-miR5075	TTCTCCGTCGCCGCCGTCCGC	Os02t0244100-01	0	0	0	0	0	13.2927
osa-miR5075	TTCTCCGTCGCCGCCGTCCGC	Os02t0246300-00	0	0	0	0	0	13.2927
osa-miR5075	TTCTCCGTCGCCGCCGTCCGC	Os02t0588700-01	0	0	0	0	19.0383	13.2927
osa-miR5075	TTCTCCGTCGCCGCCGTCCGC	Os02t0629000-01	0	0	0	0	38.0767	13.2927
osa-miR5075	TTCTCCGTCGCCGCCGTCCGC	Os02t0806400-02	0	0	0	0	0	13.2927
osa-miR5075	TTCTCCGTCGCCGCCGTCCGC	Os03t0114400-01	0	86.3951	0	0	0	13.2927
osa-miR5075	TTCTCCGTCGCCGCCGTCCGC	Os03t0195500-01	0	172.79	0	0	0	13.2927
osa-miR5075	TTCTCCGTCGCCGCCGTCCGC	Os03t0232500-01	0	0	0	0	0	13.2927
osa-miR5075	TTCTCCGTCGCCGCCGTCCGC	Os05t0113500-03	42.9355	0	0	0	0	13.2927
osa-miR5075	TTCTCCGTCGCCGCCGTCCGC	Os05t0113500-04	42.9355	0	0	0	0	13.2927
osa-miR5075	TTCTCCGTCGCCGCCGTCCGC	Os05t0179800-01	0	86.3951	0	85.6219	28.5575	13.2927
osa-miR5075	TTCTCCGTCGCCGCCGTCCGC	Os06t0239400-00	0	0	0	0	0	13.2927
osa-miR5075	TTCTCCGTCGCCGCCGTCCGC	Os06t0264750-00	0	0	0	0	0	13.2927
osa-miR5075	TTCTCCGTCGCCGCCGTCCGC	Os08t0159900-01	0	0	0	42.8109	0	13.2927
osa-miR5075	TTCTCCGTCGCCGCCGTCCGC	Os08t0440800-01	0	86.3951	50.6639	0	19.0383	13.2927
osa-miR5075	TTCTCCGTCGCCGCCGTCCGC	Os08t0481400-01	0	0	0	0	0	13.2927
osa-miR5075	TTCTCCGTCGCCGCCGTCCGC	Os09t0360500-01	0	0	0	0	0	13.2927
osa-miR5075	TTCTCCGTCGCCGCCGTCCGC	Os09t0445600-01	0	0	0	0	19.0383	13.2927
osa-miR5075	TTCTCCGTCGCCGCCGTCCGC	Os09t0470500-01	0	0	0	0	0	13.2927
osa-miR5075	TTCTCCGTCGCCGCCGTCCGC	Os09t0475800-01	0	0	0	85.6219	9.51917	13.2927
osa-miR5075	TTCTCCGTCGCCGCCGTCCGC	Os09t0522200-01	0	0	0	0	0	13.2927
osa-miR5809	TTCTCCGTCGCCGCCGTCCGC	Os10t0513400-00	0	0	0	0	0	13.2927
osa-miR5075	TTCTCCGTCGCCGCCGTCCGC	Os11t0220700-01	0	0	0	0	0	13.2927
osa-miR5075	TTCTCCGTCGCCGCCGTCCGC	Os11t0523800-01	0	0	0	0	9.51917	13.2927
osa-miR5075	TTCTCCGTCGCCGCCGTCCGC	Os06t0597200-01	42.9355	0	0	171.244	4.75958	19.939
osa-miR5075	TTCTCCGTCGCCGCCGTCCGC	Os06t0643300-01	0	0	0	64.2164	19.0383	19.939
osa-miR5075	TTCTCCGTCGCCGCCGTCCGC	Os06t0643300-02	0	0	0	64.2164	19.0383	19.939
osa-miR5075	TTCTCCGTCGCCGCCGTCCGC	Os08t0425800-01	0	86.3951	0	21.4055	4.75958	19.939
osa-miR5075	TTCTCCGTCGCCGCCGTCCGC	Os08t0425800-02	0	86.3951	0	21.4055	4.75958	19.939
osa-miR5075	TTCTCCGTCGCCGCCGTCCGC	Os10t0205200-01	0	0	0	0	66.6342	19.939
osa-miR5075	TTCTCCGTCGCCGCCGTCCGC	Os10t0205200-02	0	0	0	0	66.6342	19.939
osa-miR5075	TTCTCCGTCGCCGCCGTCCGC	Os11t0130600-01	0	86.3951	0	0	0	19.939
osa-miR5075	TTCTCCGTCGCCGCCGTCCGC	Os12t0127500-01	0	86.3951	0	0	0	19.939
osa-miR5075	TTCTCCGTCGCCGCCGTCCGC	Os01t0732000-01	0	0	0	0	0	26.5854
osa-miR5075	TTCTCCGTCGCCGCCGTCCGC	Os01t0746700-00	0	0	0	42.8109	0	26.5854
osa-miR5075	TTCTCCGTCGCCGCCGTCCGC	Os01t0850400-01	0	0	0	0	0	26.5854
osa-miR5075	TTCTCCGTCGCCGCCGTCCGC	Os02t0564400-01	0	0	0	0	0	26.5854
osa-miR5075	TTCTCCGTCGCCGCCGTCCGC	Os02t0686700-01	0	0	0	0	57.115	26.5854
osa-miR5075	TTCTCCGTCGCCGCCGTCCGC	Os02t0736100-01	0	86.3951	0	42.8109	28.5575	26.5854
osa-miR5075	TTCTCCGTCGCCGCCGTCCGC	Os02t0759800-01	42.9355	86.3951	75.9958	85.6219	28.5575	26.5854
osa-miR5075	TTCTCCGTCGCCGCCGTCCGC	Os02t0764700-01	42.9355	0	0	0	0	26.5854
osa-miR5075	TTCTCCGTCGCCGCCGTCCGC	Os04t0438600-01	0	86.3951	0	0	0	26.5854
osa-miR5075	TTCTCCGTCGCCGCCGTCCGC	Os04t0494100-02	0	0	0	0	0	26.5854
osa-miR5075	TTCTCCGTCGCCGCCGTCCGC	Os05t0173800-01	0	0	25.3319	0	0	26.5854
osa-miR5075	TTCTCCGTCGCCGCCGTCCGC	Os05t0569500-01	300.548	0	177.324	0	352.209	26.5854
osa-miR5075	TTCTCCGTCGCCGCCGTCCGC	Os06t0650600-01	0	0	0	0	0	26.5854
osa-miR5075	TTCTCCGTCGCCGCCGTCCGC	Os06t0677000-00	0	86.3951	0	0	0	26.5854
osa-miR5075	TTCTCCGTCGCCGCCGTCCGC	Os07t0242000-01	0	172.79	0	0	47.5958	26.5854
osa-miR5075	TTCTCCGTCGCCGCCGTCCGC	Os07t0516300-01	0	0	0	0	0	26.5854
osa-miR5075	TTCTCCGTCGCCGCCGTCCGC	Os12t0601300-01	0	0	0	0	0	26.5854
osa-miR5075	TTCTCCGTCGCCGCCGTCCGC	Os03t0659700-01	0	0	0	0	0	39.878
osa-miR5075	TTCTCCGTCGCCGCCGTCCGC	Os05t0421600-01	42.9355	259.185	25.3319	0	38.0767	39.878
osa-miR5075	TTCTCCGTCGCCGCCGTCCGC	Os06t0157800-01	42.9355	0	25.3319	0	0	39.878
osa-miR5075	TTCTCCGTCGCCGCCGTCCGC	Os06t0221100-01	0	86.3951	0	0	57.115	39.878
osa-miR5075	TTCTCCGTCGCCGCCGTCCGC	Os06t0654900-01	0	0	0	0	0	39.878
osa-miR5075	TTCTCCGTCGCCGCCGTCCGC	Os07t0647400-00	42.9355	86.3951	0	0	0	39.878
osa-miR5075	TTCTCCGTCGCCGCCGTCCGC	Os08t0159800-00	0	0	0	0	0	39.878
osa-miR5075	TTCTCCGTCGCCGCCGTCCGC	Os10t0169200-01	42.9355	0	0	0	19.0383	39.878
osa-miR5075	TTCTCCGTCGCCGCCGTCCGC	Os11t0453900-01	665.5	43.1976	257.541	49.9461	237.979	39.878
osa-miR5075	TTCTCCGTCGCCGCCGTCCGC	Os03t0594500-00	85.8709	86.3951	0	0	4.75958	46.5244
osa-miR5075	TTCTCCGTCGCCGCCGTCCGC	Os06t0206300-01	85.8709	86.3951	0	0	4.75958	46.5244
osa-miR5075	TTCTCCGTCGCCGCCGTCCGC	Os01t0937400-02	0	0	0	0	19.0383	53.1707
osa-miR5075	TTCTCCGTCGCCGCCGTCCGC	Os02t0221500-01	42.9355	259.185	0	0	9.51917	53.1707
osa-miR5075	TTCTCCGTCGCCGCCGTCCGC	Os02t0519300-01	0	0	0	0	0	53.1707
osa-miR5075	TTCTCCGTCGCCGCCGTCCGC	Os03t0822400-01	257.613	86.3951	75.9958	42.8109	123.749	53.1707
osa-miR5075	TTCTCCGTCGCCGCCGTCCGC	Os05t0180700-01	0	0	0	0	0	53.1707
osa-miR5075	TTCTCCGTCGCCGCCGTCCGC	Os08t0478200-01	42.9355	0	0	128.433	0	53.1707
osa-miR5075	TTCTCCGTCGCCGCCGTCCGC	Os09t0431500-01	0	43.1976	12.666	0	33.3171	53.1707
osa-miR5075	TTCTCCGTCGCCGCCGTCCGC	Os09t0431500-02	0	43.1976	12.666	0	33.3171	53.1707
osa-miR5075	TTCTCCGTCGCCGCCGTCCGC	Os10t0466700-01	85.8709	43.1976	50.6639	0	28.5575	53.1707
osa-miR5075	TTCTCCGTCGCCGCCGTCCGC	Os12t0508300-01	171.742	0	101.328	42.8109	47.5958	53.1707
osa-miR5075	TTCTCCGTCGCCGCCGTCCGC	Os01t0667900-01	0	0	0	0	0	66.4634
osa-miR5075	TTCTCCGTCGCCGCCGTCCGC	Os02t0138200-01	0	0	0	0	0	66.4634
osa-miR5075	TTCTCCGTCGCCGCCGTCCGC	Os02t0833600-01	0	0	0	0	0	66.4634
osa-miR5075	TTCTCCGTCGCCGCCGTCCGC	Os05t0568100-01	214.677	172.79	354.647	342.487	276.056	66.4634
osa-miR5075	TTCTCCGTCGCCGCCGTCCGC	Os01t0166500-02	0	0	0	85.6219	0	79.7561
osa-miR5075	TTCTCCGTCGCCGCCGTCCGC	Os05t0577700-01	42.9355	0	50.6639	42.8109	57.115	79.7561
osa-miR5075	TTCTCCGTCGCCGCCGTCCGC	Os06t0253100-01	0	259.185	0	684.975	19.0383	106.341
osa-miR5075	TTCTCCGTCGCCGCCGTCCGC	Os03t0305400-01	128.806	431.976	50.6639	0	38.0767	119.634
osa-miR5075	TTCTCCGTCGCCGCCGTCCGC	Os07t0608400-01	85.8709	0	0	128.433	85.6725	119.634
osa-miR5075	TTCTCCGTCGCCGCCGTCCGC	Os02t0510600-01	171.742	431.976	101.328	214.055	237.979	199.39
osa-miR5075	TTCTCCGTCGCCGCCGTCCGC	Os06t0231300-01	644.032	345.58	354.647	385.298	199.903	199.39
osa-miR5075	TTCTCCGTCGCCGCCGTCCGC	Os11t0154900-01	300.548	0	0	85.6219	85.6725	199.39
osa-miR5075	TTCTCCGTCGCCGCCGTCCGC	Os03t0168100-01	6569.13	345.58	3546.47	470.92	6368.32	225.976
osa-miR5075	TTCTCCGTCGCCGCCGTCCGC	Os10t0451700-01	0	172.79	0	256.866	0	279.146
osa-miR5075	TTCTCCGTCGCCGCCGTCCGC	Os09t0515550-00	42.9355	259.185	0	642.164	9.51917	319.024
osa-miR5075	TTCTCCGTCGCCGCCGTCCGC	Os03t0141200-01	3048.42	345.58	937.282	470.92	2332.2	624.756
osa-miR5075	TTCTCCGTCGCCGCCGTCCGC	Os05t0176700-01	429.355	431.976	405.311	342.487	266.537	797.561
osa-miR5075	TTCTCCGTCGCCGCCGTCCGC	Os08t0129200-02	343.484	863.951	202.655	299.676	266.537	943.78
osa-miR5075	TTCTCCGTCGCCGCCGTCCGC	Os04t0635100-00	193.21	1079.94	37.9979	770.597	95.1917	957.073
osa-miR5075	TTCTCCGTCGCCGCCGTCCGC	Os04t0635500-01	193.21	1079.94	37.9979	770.597	95.1917	957.073
osa-miR5075	TTCTCCGTCGCCGCCGTCCGC	Os01t0254100-01	21.4677	0	0	0	0	0
osa-miR5075	TTCTCCGTCGCCGCCGTCCGC	Os01t0254100-02	21.4677	0	0	0	0	0
osa-miR5075	TTCTCCGTCGCCGCCGTCCGC	Os01t0306900-01	0	0	0	42.8109	0	0
osa-miR5075	TTCTCCGTCGCCGCCGTCCGC	Os01t0602800-01	0	0	25.3319	0	0	0
osa-miR5075	TTCTCCGTCGCCGCCGTCCGC	Os01t0740800-01	85.8709	0	0	0	0	0
osa-miR5075	TTCTCCGTCGCCGCCGTCCGC	Os02t0182850-00	85.8709	0	0	0	0	0
osa-miR5075	TTCTCCGTCGCCGCCGTCCGC	Os02t0469900-01	42.9355	86.3951	0	0	0	0
osa-miR5075	TTCTCCGTCGCCGCCGTCCGC	Os02t0591900-01	42.9355	0	0	0	0	0
osa-miR5075	TTCTCCGTCGCCGCCGTCCGC	Os02t0697200-01	0	86.3951	75.9958	42.8109	0	0
osa-miR5075	TTCTCCGTCGCCGCCGTCCGC	Os03t0125900-01	0	0	12.666	0	0	0
osa-miR5075	TTCTCCGTCGCCGCCGTCCGC	Os03t0125900-02	0	0	12.666	0	0	0
osa-miR5075	TTCTCCGTCGCCGCCGTCCGC	Os03t0160100-01	0	0	0	85.6219	0	0
osa-miR5075	TTCTCCGTCGCCGCCGTCCGC	Os03t0319200-00	42.9355	0	0	0	0	0
osa-miR5075	TTCTCCGTCGCCGCCGTCCGC	Os04t0510600-01	0	0	0	21.4055	0	0
osa-miR5075	TTCTCCGTCGCCGCCGTCCGC	Os04t0510600-03	0	0	0	21.4055	0	0
osa-miR5075	TTCTCCGTCGCCGCCGTCCGC	Os04t0577300-01	0	43.1976	0	0	0	0
osa-miR5075	TTCTCCGTCGCCGCCGTCCGC	Os05t0172500-01	0	86.3951	0	0	0	0
osa-miR5075	TTCTCCGTCGCCGCCGTCCGC	Os07t0208600-01	0	0	50.6639	0	0	0
osa-miR5075	TTCTCCGTCGCCGCCGTCCGC	Os07t0635700-00	0	86.3951	0	0	0	0
osa-miR5075	TTCTCCGTCGCCGCCGTCCGC	Os08t0174100-00	0	0	0	85.6219	0	0
osa-miR5075	TTCTCCGTCGCCGCCGTCCGC	Os08t0178300-01	0	43.1976	12.666	0	0	0
osa-miR5075	TTCTCCGTCGCCGCCGTCCGC	Os08t0178300-02	0	43.1976	12.666	0	0	0
osa-miR5075	TTCTCCGTCGCCGCCGTCCGC	Os10t0330400-01	0	86.3951	0	0	0	0
osa-miR5076	GAAATGGGAGCAGAGCAGGTTT	Os08t0564200-00	0	0	50.6639	42.8109	9.51917	0
osa-miR5076	GAAATGGGAGCAGAGCAGGTTT	Os03t0703200-01	257.613	0	101.328	0	114.23	53.1707
osa-miR5077	GTTCGCGTCGGGTTCACCA	Os07t0137900-01	0	0	0	0	0	19.939
osa-miR5077	GTTCGCGTCGGGTTCACCA	Os07t0137900-02	0	0	0	0	0	19.939
osa-miR5077	GTTCGCGTCGGGTTCACCA	Os04t0405500-01	0	0	0	0	9.51917	119.634
osa-miR5081	TAATTTGTAGCAAATTGATAGT	Os01t0500500-01	42.9355	0	0	42.8109	0	0
osa-miR5144-3p	TCTCCTCAGCAGCACAAGAAG	Os10t0487400-01	0	0	0	0	6.34611	0
osa-miR5144-3p	TCTCCTCAGCAGCACAAGAAG	Os10t0487400-02	0	0	0	0	6.34611	0
osa-miR5144-3p	TCTCCTCAGCAGCACAAGAAG	Os10t0487400-03	0	0	0	0	6.34611	0
osa-miR5144-3p	TCTCCTCAGCAGCACAAGAAG	Os11t0199200-02	0	0	0	0	9.51917	0
osa-miR5144-3p	TCTCCTCAGCAGCACAAGAAG	Os01t0201900-01	42.9355	259.185	0	299.676	76.1533	93.0488
osa-miR5144-3p	TCTCCTCAGCAGCACAAGAAG	Os11t0199200-01	0	0	0	0	57.115	93.0488
osa-miR5144-3p	TCTCCTCAGCAGCACAAGAAG	Os06t0225100-01	0	0	25.3319	0	0	0
osa-miR5144-5p	TTCTTGTGCTGCTGAAGAGAC	Os07t0561300-01	0	0	0	0	19.0383	0
[truncated: 484 more rows]

## Sheet: Table S3
Table S3. Statistics of the number of target genes in the degradome dataset or transcript database annotated by the GO terms and KEGG pathways
GO_ID	GO_Term	function	Target gene number	P value of Fisher's Exact Test
GO:0000002	mitochondrial genome maintenance	biological_process	2	0.0243935
GO:0000166	nucleotide binding	molecular_function	21	0.0414947
GO:0000381	regulation of alternative mRNA splicing, via spliceosome	biological_process	2	0.0214268
GO:0000453	enzyme-directed rRNA 2'-O-methylation	biological_process	3	0.0161428
GO:0000578	embryonic axis specification	biological_process	2	0.0243935
GO:0000785	chromatin	cellular_component	5	0.00107744
GO:0000813	ESCRT I complex	cellular_component	2	0.0214268
GO:0000822	inositol hexakisphosphate binding	molecular_function	4	0.000456111
GO:0000932	cytoplasmic mRNA processing body	cellular_component	5	0.0215422
GO:0001510	RNA methylation	biological_process	2	0.0243935
GO:0001558	regulation of cell growth	biological_process	2	0.0243935
GO:0001736	establishment of planar polarity	biological_process	3	0.0161428
GO:0001944	vasculature development	biological_process	4	0.0390383
GO:0002181	cytoplasmic translation	biological_process	4	0.00534493
GO:0002237	response to molecule of bacterial origin	biological_process	3	0.0161428
GO:0002376	immune system process	biological_process	2	0.0214268
GO:0003677	DNA binding	molecular_function	83	1.78191e-13
GO:0003684	damaged DNA binding	molecular_function	3	0.0111467
GO:0003700	transcription factor activity, sequence-specific DNA binding	molecular_function	86	1.40554e-13
GO:0003723	RNA binding	molecular_function	29	0.006806
GO:0003735	structural constituent of ribosome	molecular_function	15	1.27833e-05
GO:0003746	translation elongation factor activity	molecular_function	3	0.0248441
GO:0003924	GTPase activity	molecular_function	5	0.0397738
GO:0004014	adenosylmethionine decarboxylase activity	molecular_function	2	0.0214268
GO:0004103	choline kinase activity	molecular_function	2	0.0214268
GO:0004198	calcium-dependent cysteine-type endopeptidase activity	molecular_function	2	0.0243935
GO:0004372	glycine hydroxymethyltransferase activity	molecular_function	2	0.0214268
GO:0004407	histone deacetylase activity	molecular_function	2	0.0243935
GO:0004430	1-phosphatidylinositol 4-kinase activity	molecular_function	4	0.0110349
GO:0004439	phosphatidylinositol-4,5-bisphosphate 5-phosphatase activity	molecular_function	2	0.0214268
GO:0004462	lactoylglutathione lyase activity	molecular_function	5	0.00035007
GO:0004652	polynucleotide adenylyltransferase activity	molecular_function	4	0.00201502
GO:0004707	MAP kinase activity	molecular_function	3	0.00312875
GO:0004712	protein serine/threonine/tyrosine kinase activity	molecular_function	4	0.03117
GO:0005385	zinc ion transmembrane transporter activity	molecular_function	5	0.00035007
GO:0005509	calcium ion binding	molecular_function	12	0.00160912
GO:0005515	protein binding	molecular_function	70	0.000418404
GO:0005524	ATP binding	molecular_function	51	0.0377582
GO:0005544	calcium-dependent phospholipid binding	molecular_function	5	0.00107744
GO:0005622	intracellular	cellular_component	12	0.00216312
GO:0005623	cell	cellular_component	11	1.31411e-06
GO:0005634	nucleus	cellular_component	210	3.35266e-08
GO:0005643	nuclear pore	cellular_component	3	0.0111467
GO:0005669	transcription factor TFIID complex	cellular_component	3	0.0134306
GO:0005681	spliceosomal complex	cellular_component	3	0.0443433
GO:0005730	nucleolus	cellular_component	12	0.00284431
GO:0005739	mitochondrion	cellular_component	46	0.041576
GO:0005759	mitochondrial matrix	cellular_component	7	0.000269031
GO:0005770	late endosome	cellular_component	3	0.0111467
GO:0005777	peroxisome	cellular_component	8	0.0425339
GO:0005788	endoplasmic reticulum lumen	cellular_component	5	0.00035007
GO:0005789	endoplasmic reticulum membrane	cellular_component	9	0.0279896
GO:0005829	cytosol	cellular_component	51	0.0199712
GO:0005925	focal adhesion	cellular_component	2	0.0214268
GO:0005983	starch catabolic process	biological_process	4	0.0110349
GO:0006097	glyoxylate cycle	biological_process	3	0.0161428
GO:0006281	DNA repair	biological_process	9	0.0101739
GO:0006298	mismatch repair	biological_process	2	0.0214268
GO:0006333	chromatin assembly or disassembly	biological_process	3	0.00312875
GO:0006351	transcription, DNA-templated	biological_process	83	6.66134e-16
GO:0006355	regulation of transcription, DNA-templated	biological_process	99	1.89848e-14
GO:0006364	rRNA processing	biological_process	4	0.04607
GO:0006367	transcription initiation from RNA polymerase II promoter	biological_process	2	0.0214268
GO:0006378	mRNA polyadenylation	biological_process	5	0.00035007
GO:0006396	RNA processing	biological_process	5	0.0066794
GO:0006412	translation	biological_process	7	0.0408867
GO:0006457	protein folding	biological_process	10	0.0162292
GO:0006470	protein dephosphorylation	biological_process	11	0.0317105
GO:0006544	glycine metabolic process	biological_process	2	0.0214268
GO:0006563	L-serine metabolic process	biological_process	2	0.0214268
GO:0006597	spermine biosynthetic process	biological_process	2	0.0214268
GO:0006623	protein targeting to vacuole	biological_process	3	0.0111467
GO:0006779	porphyrin-containing compound biosynthetic process	biological_process	3	0.0134306
GO:0006782	protoporphyrinogen IX biosynthetic process	biological_process	3	0.0134306
GO:0006817	phosphate ion transport	biological_process	2	0.0214268
GO:0006855	drug transmembrane transport	biological_process	3	0.0161428
GO:0006882	cellular zinc ion homeostasis	biological_process	3	0.00312875
GO:0006896	Golgi to vacuole transport	biological_process	3	0.00312875
GO:0007034	vacuolar transport	biological_process	5	0.00102683
GO:0007275	multicellular organism development	biological_process	15	0.00122849
GO:0007389	pattern specification process	biological_process	6	9.64555e-06
GO:0008134	transcription factor binding	molecular_function	3	0.0443433
GO:0008138	protein tyrosine/serine/threonine phosphatase activity	molecular_function	3	0.0111467
GO:0008219	cell death	biological_process	5	0.02853
GO:0008234	cysteine-type peptidase activity	molecular_function	2	0.0243935
GO:0008289	lipid binding	molecular_function	5	0.0308874
GO:0008295	spermidine biosynthetic process	biological_process	2	0.0243935
GO:0008380	RNA splicing	biological_process	5	0.0142506
GO:0008444	CDP-diacylglycerol-glycerol-3-phosphate 3-phosphatidyltransferase activity	molecular_function	2	0.0214268
GO:0008601	protein phosphatase type 2A regulator activity	molecular_function	4	0.00680898
GO:0008883	glutamyl-tRNA reductase activity	molecular_function	2	0.0243935
GO:0008964	phosphoenolpyruvate carboxylase activity	molecular_function	3	0.00312875
GO:0009225	nucleotide-sugar metabolic process	biological_process	2	0.0214268
GO:0009408	response to heat	biological_process	14	5.64514e-06
GO:0009409	response to cold	biological_process	10	0.00455252
GO:0009532	plastid stroma	cellular_component	4	0.00201502
GO:0009554	megasporogenesis	biological_process	2	0.0243935
GO:0009567	double fertilization forming a zygote and endosperm	biological_process	3	0.0111467
GO:0009569	chloroplast starch grain	cellular_component	3	0.00312875
GO:0009570	chloroplast stroma	cellular_component	22	5.56481e-05
GO:0009579	thylakoid	cellular_component	15	2.69684e-05
GO:0009624	response to nematode	biological_process	4	0.04607
GO:0009651	response to salt stress	biological_process	18	0.0262439
GO:0009733	response to auxin	biological_process	12	0.00770235
GO:0009734	auxin-activated signaling pathway	biological_process	17	2.31383e-08
GO:0009740	gibberellic acid mediated signaling pathway	biological_process	6	0.0378324
GO:0009789	positive regulation of abscisic acid-activated signaling pathway	biological_process	8	0.00296598
GO:0009793	embryo development ending in seed dormancy	biological_process	22	0.000505556
GO:0009816	defense response to bacterium, incompatible interaction	biological_process	3	0.0134306
GO:0009833	plant-type primary cell wall biogenesis	biological_process	5	0.00486771
GO:0009853	photorespiration	biological_process	3	0.0161428
GO:0009855	determination of bilateral symmetry	biological_process	5	0.00102683
GO:0009870	defense response signaling pathway, resistance gene-dependent	biological_process	2	0.0243935
GO:0009871	jasmonic acid and ethylene-dependent systemic resistance, ethylene mediated signaling pathway	biological_process	3	0.0161428
GO:0009908	flower development	biological_process	13	0.00839802
GO:0009933	meristem structural organization	biological_process	5	0.00107744
GO:0009940	amino-terminal vacuolar sorting propeptide binding	molecular_function	3	0.00312875
GO:0009941	chloroplast envelope	cellular_component	18	0.0262439
GO:0009944	polarity specification of adaxial/abaxial axis	biological_process	6	0.000258651
GO:0009955	adaxial/abaxial pattern specification	biological_process	2	0.0243935
GO:0009956	radial pattern formation	biological_process	4	0.0390383
GO:0009957	epidermal cell fate specification	biological_process	2	0.0243935
GO:0009965	leaf morphogenesis	biological_process	7	0.00800921
GO:0010011	auxin binding	molecular_function	2	0.0243935
GO:0010014	meristem initiation	biological_process	6	0.000258651
GO:0010051	xylem and phloem pattern formation	biological_process	3	0.0134306
GO:0010072	primary shoot apical meristem specification	biological_process	6	0.00564275
GO:0010073	meristem maintenance	biological_process	6	0.0105291
GO:0010093	specification of floral organ identity	biological_process	6	0.00141997
GO:0010175	sphingosine transmembrane transporter activity	molecular_function	2	0.0243935
GO:0010204	defense response signaling pathway, resistance gene-independent	biological_process	2	0.0243935
GO:0010209	vacuolar sorting signal binding	molecular_function	3	0.0161428
GO:0010228	vegetative to reproductive phase transition of meristem	biological_process	6	0.0201449
GO:0010262	somatic embryogenesis	biological_process	6	0.000258651
GO:0010305	leaf vascular tissue pattern formation	biological_process	2	0.0243935
GO:0010319	stromule	cellular_component	8	0.000114428
GO:0010501	RNA secondary structure unwinding	biological_process	5	0.0397738
GO:0010555	response to mannitol	biological_process	3	0.0161428
GO:0015078	hydrogen ion transmembrane transporter activity	molecular_function	2	0.0243935
GO:0015238	drug transmembrane transporter activity	molecular_function	3	0.0161428
GO:0015932	nucleobase-containing compound transmembrane transporter activity	molecular_function	3	0.0161428
GO:0015995	chlorophyll biosynthetic process	biological_process	4	0.00680898
GO:0016310	phosphorylation	biological_process	15	0.0472292
GO:0016363	nuclear matrix	cellular_component	4	0.0162579
GO:0016442	RISC complex	cellular_component	2	0.0243935
GO:0016568	chromatin modification	biological_process	7	0.00372006
GO:0016592	mediator complex	cellular_component	4	0.0390383
GO:0016602	CCAAT-binding factor complex	cellular_component	8	6.92701e-06
GO:0016607	nuclear speck	cellular_component	2	0.0243935
GO:0017089	glycolipid transporter activity	molecular_function	3	0.0161428
GO:0017119	Golgi transport complex	cellular_component	4	0.00407304
GO:0018024	histone-lysine N-methyltransferase activity	molecular_function	4	0.0110349
GO:0018131	oxazole or thiazole biosynthetic process	biological_process	2	0.0243935
GO:0019203	carbohydrate phosphatase activity	molecular_function	3	0.0161428
GO:0019464	glycine decarboxylation via glycine cleavage system	biological_process	2	0.0214268
GO:0019953	sexual reproduction	biological_process	8	0.00126912
GO:0022625	cytosolic large ribosomal subunit	cellular_component	8	0.00126912
GO:0022626	cytosolic ribosome	cellular_component	6	0.00446129
GO:0022627	cytosolic small ribosomal subunit	cellular_component	4	0.0244686
GO:0030154	cell differentiation	biological_process	24	2.92081e-05
GO:0030527	structural constituent of chromatin	molecular_function	3	0.0161428
GO:0030665	clathrin-coated vesicle membrane	cellular_component	3	0.0161428
GO:0030687	preribosome, large subunit precursor	cellular_component	5	0.0134871
GO:0030912	response to deep water	biological_process	3	0.0161428
GO:0031348	negative regulation of defense response	biological_process	4	0.0162579
GO:0031491	nucleosome binding	molecular_function	2	0.0214268
GO:0031902	late endosome membrane	cellular_component	3	0.0443433
GO:0031977	thylakoid lumen	cellular_component	6	0.00446129
GO:0031998	regulation of fatty acid beta-oxidation	biological_process	3	0.0161428
GO:0032040	small-subunit processome	cellular_component	8	0.00126912
GO:0032403	protein complex binding	molecular_function	2	0.0214268
GO:0032509	endosome transport via multivesicular body sorting pathway	biological_process	2	0.0243935
GO:0033320	UDP-D-xylose biosynthetic process	biological_process	2	0.0243935
GO:0034457	Mpp10 complex	cellular_component	2	0.0243935
GO:0034613	cellular protein localization	biological_process	2	0.0243935
GO:0034976	response to endoplasmic reticulum stress	biological_process	4	0.0162579
GO:0035064	methylated histone binding	molecular_function	4	0.00407304
GO:0035101	FACT complex	cellular_component	2	0.0243935
GO:0035198	miRNA binding	molecular_function	5	0.00102683
GO:0035303	regulation of dephosphorylation	biological_process	2	0.0243935
GO:0035999	tetrahydrofolate interconversion	biological_process	2	0.0214268
GO:0036092	phosphatidylinositol-3-phosphate biosynthetic process	biological_process	2	0.0243935
GO:0040007	growth	biological_process	3	0.0161428
GO:0042538	hyperosmotic salinity response	biological_process	9	0.0434054
GO:0042542	response to hydrogen peroxide	biological_process	4	0.0387
GO:0042742	defense response to bacterium	biological_process	15	0.00121817
GO:0043036	starch grain	cellular_component	3	0.0161428
GO:0043068	positive regulation of programmed cell death	biological_process	5	0.00252788
GO:0043234	protein complex	cellular_component	3	0.0161428
GO:0043328	protein targeting to vacuole involved in ubiquitin-dependent protein catabolic process via the multivesicular body sorting pathway	biological_process	2	0.0214268
GO:0043484	regulation of RNA splicing	biological_process	2	0.0214268
GO:0044212	transcription regulatory region DNA binding	molecular_function	18	0.00048187
GO:0045036	protein targeting to chloroplast	biological_process	5	0.00882007
GO:0045893	positive regulation of transcription, DNA-templated	biological_process	9	0.0174725
GO:0045962	positive regulation of development, heterochronic	biological_process	4	0.0162579
GO:0046686	response to cadmium ion	biological_process	20	0.000627098
GO:0046836	glycolipid transport	biological_process	3	0.0161428
GO:0046872	metal ion binding	molecular_function	54	0.0470046
GO:0047889	ferredoxin-nitrate reductase activity	molecular_function	3	0.00380123
GO:0048040	UDP-glucuronate decarboxylase activity	molecular_function	2	0.0214268
GO:0048046	apoplast	cellular_component	10	0.0124721
GO:0048235	pollen sperm cell differentiation	biological_process	4	0.0390383
GO:0048307	ferredoxin-nitrite reductase activity	molecular_function	3	0.00380123
GO:0048316	seed development	biological_process	13	9.08382e-05
GO:0048364	root development	biological_process	7	0.0102045
GO:0048366	leaf development	biological_process	18	5.48038e-05
GO:0048481	plant ovule development	biological_process	9	0.00230723
GO:0048510	regulation of timing of transition from vegetative to reproductive phase	biological_process	7	0.00800921
GO:0048527	lateral root development	biological_process	5	0.02853
GO:0048653	anther development	biological_process	12	1.34439e-05
GO:0048765	root hair cell differentiation	biological_process	4	0.0390383
GO:0048829	root cap development	biological_process	5	0.00486771
GO:0048868	pollen tube development	biological_process	3	0.0111467
GO:0050832	defense response to fungus	biological_process	11	0.0427733
GO:0051028	mRNA transport	biological_process	2	0.0243935
GO:0051082	unfolded protein binding	molecular_function	8	0.00126912
GO:0051721	protein phosphatase 2A binding	molecular_function	2	0.0243935
GO:0051861	glycolipid binding	molecular_function	3	0.0161428
GO:0052544	defense response by callose deposition in cell wall	biological_process	3	0.0161428
GO:0055046	microgametogenesis	biological_process	2	0.0243935
GO:0061062	regulation of nematode larval development	biological_process	5	0.00102683
GO:0070125	mitochondrial translational elongation	biological_process	2	0.0214268
GO:0070180	large ribosomal subunit rRNA binding	molecular_function	4	0.00407304
GO:0071458	integral component of cytoplasmic side of endoplasmic reticulum membrane	cellular_component	3	0.0134306
GO:0071577	zinc II ion transmembrane transport	biological_process	5	9.18846e-05
GO:0071782	endoplasmic reticulum tubular network	cellular_component	3	0.0161428
GO:0071786	endoplasmic reticulum tubular network organization	biological_process	3	0.0161428
GO:0080060	integument development	biological_process	2	0.0243935
GO:0080093	regulation of photorespiration	biological_process	3	0.0161428
GO:0097264	self proteolysis	biological_process	2	0.0243935
GO:1901002	positive regulation of response to salt stress	biological_process	6	0.00446129
GO:1903508	positive regulation of nucleic acid-templated transcription	biological_process	2	0.0243935
GO:2000011	regulation of adaxial/abaxial pattern formation	biological_process	2	0.0243935
GO:2000024	regulation of leaf development	biological_process	3	0.00380123
GO:2000025	regulation of leaf formation	biological_process	2	0.0243935
GO:2000306	positive regulation of photomorphogenesis	biological_process	2	0.0243935
ko_ID	pathway_name	Target gene number	Pvalue of Fisher's Exact Test
ko00071	Fatty acid degradation	4	0.0358114
ko00195	Photosynthesis	5	0.0114736
ko00261	Monobactam biosynthesis	2	0.0218409
ko00460	Cyanoamino acid metabolism	10	0.0210236
ko00620	Pyruvate metabolism	13	0.000574985
ko00670	One carbon pool by folate	4	0.014819
ko00920	Sulfur metabolism	2	0.0218409
ko00970	Aminoacyl-tRNA biosynthesis	6	0.0487453
ko03008	Ribosome biogenesis in eukaryotes	15	0.0382737
ko03010	Ribosome	22	1.07825e-05
ko03013	RNA transport	31	0.00316172
ko03015	mRNA surveillance pathway	15	0.00285596
ko03018	RNA degradation	22	0.000257291
ko03022	Basal transcription factors	9	0.011098
ko03040	Spliceosome	32	0.00147396
ko04075	Plant hormone signal transduction	75	1.18765e-06
ko04141	Protein processing in endoplasmic reticulum	34	0.000630606

## Sheet: Table S4
Table S4. Subcellular localization of different types of degradome transcripts
miRNA	Transcript	Subcellular location	Category
miR5809	Os10t0492900-01	Cell Wall	D
miR1861	Os10t0556100-01	Cell wall	E
miR1862	Os10t0556100-02	Cell wall	E
miR414	Os07t0568700-02	Cell wall	F
miR444	Os05t0549100-02	Chloroplast	A
miR5075	Os03t0141200-01	Chloroplast	A
miR5809	Os03t0245800-02	Chloroplast	A
miR1427	Os01t0279100-01	Chloroplast	E
miR160	Os05t0101400-01	Chloroplast	E
miR1858	Os10t0533200-01	Chloroplast	E
miR2012	Os06t0603000-01	Chloroplast	E
miR2104	Os02t0603800-01	Chloroplast	E
miR2104	Os09t0529100-01	Chloroplast	E
miR2868	Os02t0533000-00	Chloroplast	E
miR2931	Os08t0260000-01	Chloroplast	E
miR3980	Os10t0573000-01	Chloroplast	E
miR444	Os03t0773800-03	Chloroplast	E
miR444	Os03t0773800-02	Chloroplast	E
miR444	Os03t0773800-01	Chloroplast	E
miR5075	Os02t0519300-01	Chloroplast	E
miR531	Os04t0640500-01	Chloroplast	E
miR531	Os06t0503800-00	Chloroplast	E
miR5525	Os08t0457600-01	Chloroplast	E
miR5525	Os08t0457600-02	Chloroplast	E
miR5809	Os04t0639200-01	Chloroplast	G
miR2102	Os05t0500450-00	Chloroplast	D
miR167	Os03t0797000-01	Chloroplast	F
miR2012	Os07t0627000-01	Chloroplast	F
miR5144	Os06t0225100-01	Chloroplast	F
miR5809	Os01t0357100-02	Chloroplast	F
miR5809	Os01t0357100-01	Chloroplast	F
miR3979	Os07t0112600-01	Chloroplast	G
miR414	Os06t0526600-01	Chloroplast	G
miR414	Os05t0417200-01	Chloroplast	G
miR1427	Os04t0490000-01	Chloroplast	G
miR5075	Os05t0151400-01	Chloroplast	G
miR5529	Os09t0298200-01	Chloroplast	G
miR5529	Os09t0298200-02	Chloroplast	G
miR164	Os02t0436400-01	Chloroplast	G
miR1858	Os07t0529600-01	Chloroplast	G
miR414	Os12t0197400-01	Chloroplast	G
miR1436	Os07t0691700-01	Cytoskeleton	D
miR414	Os03t0312600-01	Cytoskeleton	D
miR156	Os01t0513900-01	Cytoskeleton	E
miR172	Os12t0624800-01	Cytoskeleton	E
miR444	Os01t0760900-01	Cytoskeleton	E
miR530	Os12t0640900-01	Cytoskeleton	E
miR2102	Os07t0562800-01	Cytoskeleton	F
miR5075	Os02t0736100-01	Cytoskeleton	G
miR5075	Os01t0208600-01	Cytoskeleton	G
miR5809	Os03t0820500-01	Cytoskeleton	G
miR2100	Os05t0346300-01	Cytosol	A
miR414	Os01t0180800-01	Cytosol	A
miR5075	Os11t0453900-01	Cytosol	A
miR5833	Os08t0130500-01	Cytosol	A
miR5833	Os11t0135400-00	Cytosol	A
miR2101	Os04t0498600-01	Cytosol	B
miR414	Os03t0843300-01	Cytosol	B
miR414	Os03t0843300-02	Cytosol	B
miR1855	Os01t0252100-01	Cytosol	D
miR1855	Os01t0252100-02	Cytosol	D
miR1855	Os01t0252100-03	Cytosol	D
miR5075	Os04t0438600-01	Cytosol	D
miR5809	Os02t0608550-00	Cytosol	D
miR2919	Os05t0134000-01	Cytosol	E
miR2919	Os05t0134000-03	Cytosol	E
miR2919	Os02t0236200-01	Cytosol	E
miR2919	Os02t0608200-01	Cytosol	E
miR2925	Os02t0591700-01	Cytosol	E
miR5075	Os02t0246300-00	Cytosol	E
miR5075	Os10t0542200-01	Cytosol	E
miR5075	Os12t0604800-01	Cytosol	E
miR5487	Os11t0600900-01	Cytosol	E
miR5788	Os03t0748700-01	Cytosol	E
miR1855	Os11t0175400-01	Cytosol	F
miR3979	Os03t0650700-01	Cytosol	F
miR414	Os02t0474700-01	Cytosol	F
miR530	Os11t0141000-01	Cytosol	F
miR530	Os11t0141000-02	Cytosol	F
miR2055	Os04t0635800-01	Cytosol	G
miR2102	Os05t0358400-01	Cytosol	G
miR2866	Os03t0131300-01	Cytosol	G
miR2866	Os03t0395300-01	Cytosol	G
miR2924	Os03t0784900-01	Cytosol	G
miR2924	Os03t0784900-02	Cytosol	G
miR2926	Os12t0567700-01	Cytosol	G
miR3979	Os02t0103700-01	Cytosol	G
miR5075	Os12t0508300-01	Cytosol	G
miR5338	Os10t0521700-01	Cytosol	G
miR5809	Os07t0207400-01	Cytosol	G
miR2863	Os01t0111200-01	Cytosol	G
miR414	Os07t0246200-01	Endoplasmic reticulum	A
miR414	Os07t0246200-02	Endoplasmic reticulum	A
miR414	Os07t0246200-03	Endoplasmic reticulum	A
miR528	Os08t0467400-01	Endoplasmic reticulum	A
miR528	Os08t0467400-02	Endoplasmic reticulum	A
miR528	Os08t0467400-03	Endoplasmic reticulum	A
miR1427	Os06t0614000-01	Endoplasmic reticulum	E
miR1848	Os10t0546900-00	Endoplasmic reticulum	E
miR1858	Os06t0163400-01	Endoplasmic reticulum	E
miR2919	Os06t0639100-01	Endoplasmic reticulum	E
miR2919	Os06t0639100-02	Endoplasmic reticulum	E
miR528	Os01t0126900-01	Endoplasmic reticulum	E
miR5493	Os01t0126100-01	Endoplasmic reticulum	E
miR5819	Os12t0597500-02	Endoplasmic reticulum	E
miR1858	Os07t0632700-01	Endoplasmic reticulum	F
miR414	Os04t0693000-01	Endoplasmic reticulum	F
miR5809	Os07t0259100-01	Endoplasmic reticulum	F
miR2919	Os03t0321000-01	Endoplasmic reticulum	G
miR2919	Os02t0710900-01	Endoplasmic reticulum	G
miR2925	Os02t0703600-01	Endoplasmic reticulum	G
miR171	Os03t0308000-01	Endoplasmic reticulum	G
miR395	Os02t0265900-04	Endoplasmic reticulum	G
miR395	Os02t0265900-03	Endoplasmic reticulum	G
miR395	Os02t0265900-01	Endoplasmic reticulum	G
miR166	Os04t0691900-01	Endosome	E
miR2275	Os08t0427300-01	Endosome	E
miR5809	Os09t0527600-01	Endosome	E
miR6249	Os05t0430700-01	Endosome	E
miR2925	Os01t0781000-02	Endosome	G
miR2925	Os01t0781000-01	Endosome	G
miR5075	Os06t0643300-01	Endosome	G
miR5075	Os06t0643300-02	Endosome	G
miR164	Os12t0147800-01	Extracellular region or secreted	A
miR2919	Os03t0232400-00	Extracellular region or secreted	E
miR1858	Os11t0700900-02	Extracellular region or secreted	E
miR820	Os03t0255100-01	Extracellular region or secreted	E
miR1432	Os09t0539200-01	Extracellular region or secreted	F
miR414	Os08t0460600-01	Extracellular region or secreted	G
miR528	Os09t0365900-01	Extracellular region or secreted	G
miR1439	Os01t0860400-01	Extracellular region or secreted	G
miR1442	Os04t0350100-01	Extracellular region or secreted	G
miR5075	Os01t0746700-00	Extracellular region or secreted	G
miR166	Os04t0551300-01	Golgi apparatus	A
miR319	Os05t0132500-01	Golgi apparatus	D
miR319	Os05t0132500-02	Golgi apparatus	D
miR159	Os06t0143900-01	Golgi apparatus	E
miR2099	Os07t0642300-01	Golgi apparatus	E
miR2099	Os03t0402000-01	Golgi apparatus	E
miR2864	Os02t0577300-00	Golgi apparatus	E
miR390	Os09t0442900-01	Golgi apparatus	E
miR531	Os07t0201100-01	Golgi apparatus	E
miR5809	Os06t0199800-01	Golgi apparatus	E
miR530	Os02t0832800-01	Golgi apparatus	F
miR1425	Os09t0452900-01	Golgi apparatus	G
miR172	Os08t0248900-01	Golgi apparatus	G
miR2919	Os01t0908400-01	Mitochondrion	A
miR444	Os03t0283600-01	Mitochondrion	A
miR444	Os03t0283600-02	Mitochondrion	A
miR444	Os09t0491772-01	Mitochondrion	A
miR444	Os05t0176500-02	Mitochondrion	A
miR5075	Os05t0568100-01	Mitochondrion	A
miR1846	Os10t0576000-01	Mitochondrion	E
miR1864	Os01t0242300-01	Mitochondrion	E
miR5075	Os02t0564400-01	Mitochondrion	E
miR5075	Os01t0732000-01	Mitochondrion	E
miR5075	Os06t0206300-01	Mitochondrion	D
miR531	Os01t0720300-00	Mitochondrion	E
miR2106	Os01t0574500-01	Mitochondrion	F
miR2275	Os01t0600000-01	Mitochondrion	F
miR5492	Os04t0517300-01	Mitochondrion	F
miR5075	Os06t0157800-01	Mitochondrion	G
miR1432	Os04t0165700-01	Mitochondrion	G
miR2104	Os02t0595500-01	Mitochondrion	G
miR5075	Os08t0478200-01	Mitochondrion	G
miR5075	Os02t0173900-01	Mitochondrion	G
miR5804	Os03t0754800-01	Mitochondrion	G
miR164	Os10t0571100-01	Mitochondrion	G
miR164	Os03t0590700-01	Mitochondrion	G
miR1858	Os09t0132600-01	Mitochondrion	G
miR1858	Os09t0246200-01	Mitochondrion	G
miR396	Os08t0513300-01	Mitochondrion	G
miR399	Os07t0597100-01	Mitochondrion	G
miR156	Os02t0139400-01	Nucleus	A
miR156	Os02t0174100-01	Nucleus	A
miR156	Os02t0174100-02	Nucleus	A
miR156	Os06t0703500-01	Nucleus	A
miR156	Os06t0703500-02	Nucleus	A
miR156	Os06t0703500-03	Nucleus	A
miR156	Os09t0491532-01	Nucleus	A
miR159	Os05t0490600-00	Nucleus	A
miR159	Os06t0605600-01	Nucleus	A
miR162	Os03t0121800-01	Nucleus	A
miR164	Os04t0460600-01	Nucleus	A
miR164	Os04t0460600-02	Nucleus	A
miR164	Os06t0675600-01	Nucleus	A
miR164	Os02t0579000-01	Nucleus	A
miR166	Os03t0640800-01	Nucleus	A
miR166	Os12t0612700-01	Nucleus	A
miR167	Os04t0671900-01	Nucleus	A
miR167	Os04t0671900-02	Nucleus	A
miR167	Os04t0671900-03	Nucleus	A
miR169	Os03t0411100-02	Nucleus	A
miR169	Os03t0411100-01	Nucleus	A
miR171	Os02t0663100-01	Nucleus	A
miR171	Os06t0105350-00	Nucleus	A
miR171	Os10t0551200-01	Nucleus	A
miR2093	Os01t0956600-01	Nucleus	A
miR2095	Os04t0394300-01	Nucleus	A
miR2926	Os04t0661200-01	Nucleus	A
miR319	Os01t0755500-01	Nucleus	A
miR393	Os05t0150500-00	Nucleus	A
miR396	Os02t0701300-01	Nucleus	A
miR396	Os02t0776900-01	Nucleus	A
miR396	Os11t0551900-01	Nucleus	A
miR396	Os03t0729500-01	Nucleus	A
miR414	Os01t0180800-03	Nucleus	A
miR414	Os08t0343300-01	Nucleus	A
miR414	Os10t0183900-02	Nucleus	A
miR426	Os03t0266300-01	Nucleus	A
miR426	Os03t0266300-03	Nucleus	A
miR444	Os09t0306700-01	Nucleus	A
miR5075	Os02t0759800-01	Nucleus	A
miR5144	Os09t0103400-01	Nucleus	A
miR394	Os07t0274800-01	Nucleus	C
miR394	Os07t0274800-02	Nucleus	C
miR816	Os01t0313300-01	Nucleus	C
miR172	Os03t0309200-01	Nucleus	D
miR1858	Os02t0122800-02	Nucleus	D
miR444	Os12t0560400-01	Nucleus	D
miR5075	Os02t0221500-01	Nucleus	D
miR5818	Os01t0970400-01	Nucleus	D
miR2102	Os05t0594900-01	Nucleus	D
miR444	Os02t0731200-01	Nucleus	E
miR1436	Os02t0652100-01	Nucleus	E
miR156	Os06t0644600-01	Nucleus	E
miR156	Os06t0127300-01	Nucleus	E
miR156	Os01t0142500-01	Nucleus	E
miR160	Os04t0546800-01	Nucleus	E
miR169	Os07t0158500-00	Nucleus	E
miR172	Os03t0818800-02	Nucleus	E
miR172	Os03t0818800-01	Nucleus	E
miR172	Os06t0154200-01	Nucleus	E
miR172	Os03t0719800-01	Nucleus	E
miR172	Os02t0214500-01	Nucleus	E
miR172	Os05t0390500-01	Nucleus	E
miR1848	Os01t0174000-00	Nucleus	E
miR1854	Os05t0150600-01	Nucleus	E
miR1854	Os05t0150600-02	Nucleus	E
miR1858	Os12t0496900-01	Nucleus	E
miR1858	Os02t0122800-01	Nucleus	E
miR1861	Os03t0129200-00	Nucleus	E
miR1862	Os04t0613800-03	Nucleus	E
miR1862	Os04t0613800-02	Nucleus	E
miR1862	Os04t0613800-01	Nucleus	E
miR2095	Os08t0169600-01	Nucleus	E
miR2102	Os02t0633400-01	Nucleus	E
miR2104	Os05t0198700-01	Nucleus	E
miR2919	Os10t0345600-01	Nucleus	E
miR2919	Os10t0561400-02	Nucleus	E
miR2919	Os04t0550400-01	Nucleus	E
miR2925	Os12t0601400-01	Nucleus	E
miR2925	Os03t0799000-01	Nucleus	E
miR2925	Os02t0726300-03	Nucleus	E
miR2925	Os02t0726300-01	Nucleus	E
miR2925	Os01t0911100-01	Nucleus	E
miR2925	Os05t0419100-01	Nucleus	E
miR2925	Os03t0213900-01	Nucleus	E
miR2926	Os05t0143400-01	Nucleus	E
miR2926	Os08t0117100-01	Nucleus	E
miR2926	Os02t0132500-01	Nucleus	E
miR396	Os06t0204800-00	Nucleus	E
miR396	Os12t0126300-00	Nucleus	E
miR3979	Os04t0655600-01	Nucleus	E
miR3979	Os05t0224900-01	Nucleus	E
miR3979	Os03t0343300-01	Nucleus	E
miR3980	Os12t0579000-01	Nucleus	E
miR414	Os05t0151000-00	Nucleus	E
miR414	Os06t0605750-00	Nucleus	E
miR414	Os07t0603200-01	Nucleus	E
miR414	Os10t0321700-01	Nucleus	E
miR414	Os01t0234100-01	Nucleus	E
miR414	Os07t0613300-01	Nucleus	E
miR414	Os07t0613300-02	Nucleus	E
miR414	Os07t0613300-03	Nucleus	E
miR414	Os04t0388500-01	Nucleus	E
miR414	Os01t0104800-01	Nucleus	E
miR419	Os09t0466900-01	Nucleus	E
miR419	Os09t0466900-02	Nucleus	E
miR5075	Os11t0523800-01	Nucleus	E
miR5075	Os06t0654900-01	Nucleus	E
miR5075	Os08t0481400-01	Nucleus	E
miR5075	Os09t0470500-01	Nucleus	E
miR5075	Os09t0522200-01	Nucleus	E
miR5075	Os12t0601300-01	Nucleus	E
miR5075	Os02t0833600-01	Nucleus	E
miR5075	Os02t0138200-01	Nucleus	E
miR5075	Os01t0850400-01	Nucleus	E
miR5075	Os01t0843700-01	Nucleus	E
miR5075	Os01t0667900-01	Nucleus	E
miR5075	Os05t0567400-01	Nucleus	E
miR5075	Os04t0444200-01	Nucleus	E
miR5075	Os01t0924300-01	Nucleus	E
miR5533	Os04t0569000-01	Nucleus	E
miR5535	Os06t0728700-01	Nucleus	E
miR5809	Os07t0184800-01	Nucleus	E
miR5809	Os11t0101200-01	Nucleus	E
miR5809	Os11t0101200-03	Nucleus	E
miR5809	Os02t0796500-03	Nucleus	E
miR5809	Os02t0796500-02	Nucleus	E
miR5809	Os02t0796500-01	Nucleus	E
miR5809	Os12t0101000-01	Nucleus	E
miR5809	Os12t0101000-03	Nucleus	E
miR5822	Os10t0471350-01	Nucleus	E
miR812	Os06t0610350-01	Nucleus	E
miR814	Os09t0551300-02	Nucleus	E
miR818	Os01t0202500-01	Nucleus	E
miR2102	Os03t0764600-01	Nucleus	F
miR399	Os11t0131600-00	Nucleus	F
miR414	Os03t0740700-01	Nucleus	F
miR414	Os02t0785900-00	Nucleus	F
miR5075	Os06t0679400-01	Nucleus	F
miR5144	Os03t0680800-05	Nucleus	F
miR5144	Os03t0680800-02	Nucleus	F
miR6249	Os09t0417800-02	Nucleus	F
miR6249	Os09t0417800-01	Nucleus	F
miR816	Os02t0689700-02	Nucleus	F
miR816	Os02t0689700-01	Nucleus	F
miR2919	Os03t0699200-01	Nucleus	G
miR529	Os07t0658500-00	Nucleus	G
miR529	Os11t0702600-00	Nucleus	G
miR529	Os02t0223300-01	Nucleus	G
miR5819	Os03t0724500-01	Nucleus	G
miR414	Os01t0814000-01	Nucleus	G
miR414	Os05t0597100-01	Nucleus	G
miR414	Os07t0475800-01	Nucleus	G
miR414	Os07t0617000-01	Nucleus	G
miR414	Os07t0617000-02	Nucleus	G
miR414	Os01t0109700-01	Nucleus	G
miR535	Os12t0446500-00	Nucleus	G
miR816	Os01t0338100-00	Nucleus	G
miR1427	Os01t0134700-01	Nucleus	G
miR1429	Os03t0408500-01	Nucleus	G
miR1846	Os04t0568700-00	Nucleus	G
miR2055	Os01t0871200-04	Nucleus	G
miR2055	Os01t0871200-03	Nucleus	G
miR2055	Os01t0871200-02	Nucleus	G
miR2055	Os01t0871200-01	Nucleus	G
miR2101	Os03t0372700-02	Nucleus	G
miR2919	Os07t0645200-01	Nucleus	G
miR2919	Os08t0192900-01	Nucleus	G
miR2931	Os01t0367900-01	Nucleus	G
miR5075	Os02t0574800-01	Nucleus	G
miR5075	Os02t0764700-01	Nucleus	G
miR5075	Os06t0597200-01	Nucleus	G
miR5075	Os07t0608400-01	Nucleus	G
miR5075	Os08t0109900-01	Nucleus	G
miR5075	Os08t0159900-01	Nucleus	G
miR5075	Os09t0431500-01	Nucleus	G
miR5075	Os09t0431500-02	Nucleus	G
miR5075	Os09t0475800-01	Nucleus	G
miR5075	Os02t0697200-01	Nucleus	G
miR5075	Os02t0469900-01	Nucleus	G
miR5485	Os05t0559400-01	Nucleus	G
miR5485	Os05t0559400-02	Nucleus	G
miR5485	Os05t0559400-03	Nucleus	G
miR5519	Os03t0356414-01	Nucleus	G
miR5809	Os05t0163100-01	Nucleus	G
miR5809	Os05t0163100-02	Nucleus	G
miR5809	Os02t0208200-01	Nucleus	G
miR5809	Os01t0911000-01	Nucleus	G
miR5809	Os01t0680400-01	Nucleus	G
miR5833	Os10t0167500-00	Nucleus	G
miR5833	Os02t0789600-01	Nucleus	G
miR1428	Os03t0289100-01	Nucleus	G
miR1428	Os03t0289100-02	Nucleus	G
miR1437	Os01t0328400-01	Nucleus	G
miR156	Os01t0922600-01	Nucleus	G
miR156	Os08t0531600-01	Nucleus	G
miR159	Os03t0578900-00	Nucleus	G
miR160	Os04t0519700-01	Nucleus	G
miR160	Os04t0690600-01	Nucleus	G
miR164	Os06t0344900-00	Nucleus	G
miR164	Os12t0610600-01	Nucleus	G
miR166	Os03t0607600-00	Nucleus	G
miR169	Os07t0608200-01	Nucleus	G
miR169	Os03t0174900-01	Nucleus	G
miR169	Os03t0174600-02	Nucleus	G
miR169	Os03t0174600-01	Nucleus	G
miR171	Os02t0662700-01	Nucleus	G
miR171	Os02t0662700-02	Nucleus	G
miR172	Os08t0542900-01	Nucleus	G
miR172	Os04t0440100-02	Nucleus	G
miR172	Os04t0440100-01	Nucleus	G
miR1846	Os04t0564600-01	Nucleus	G
miR1846	Os02t0133800-01	Nucleus	G
miR1858	Os06t0728000-01	Nucleus	G
miR1858	Os06t0728000-02	Nucleus	G
miR396	Os04t0574500-01	Nucleus	G
miR444	Os01t0899800-01	Nucleus	G
miR529	Os11t0137100-01	Nucleus	G
miR529	Os12t0133900-01	Nucleus	G
miR818	Os08t0483200-01	Nucleus	G
miR820	Os03t0110800-01	Nucleus	G
miR820	Os01t0675800-01	Nucleus	G
miR156	Os06t0663500-00	Nucleus	A
miR159	Os01t0665200-01	Nucleus	A
miR159	Os01t0812000-01	Nucleus	A
miR159	Os01t0812000-02	Nucleus	A
miR159	Os01t0812000-03	Nucleus	A
miR160	Os02t0628600-01	Nucleus	A
miR160	Os06t0685700-01	Nucleus	A
miR160	Os10t0479900-01	Nucleus	A
miR166	Os03t0109400-02	Nucleus	A
miR166	Os10t0480200-01	Nucleus	A
miR166	Os10t0480200-02	Nucleus	A
miR167	Os09t0567700-01	Nucleus	A
miR171	Os04t0555000-01	Nucleus	A
miR172	Os04t0649100-02	Nucleus	A
miR172	Os04t0649100-03	Nucleus	A
miR172	Os05t0121600-01	Nucleus	A
miR172	Os07t0235800-01	Nucleus	A
miR319	Os03t0785800-01	Nucleus	A
miR319	Os07t0152000-01	Nucleus	A
miR319	Os12t0616400-01	Nucleus	A
miR393	Os04t0395600-01	Nucleus	A
miR393	Os04t0395600-02	Nucleus	A
miR396	Os02t0678800-01	Nucleus	A
miR396	Os03t0674700-01	Nucleus	A
miR396	Os04t0600900-01	Nucleus	A
miR396	Os04t0600900-02	Nucleus	A
miR414	Os05t0539700-01	Nucleus	A
miR444	Os02t0579600-00	Nucleus	A
miR444	Os02t0732700-01	Nucleus	A
miR444	Os03t0854500-01	Nucleus	A
miR444	Os03t0854500-02	Nucleus	A
miR5075	Os03t0822400-01	Nucleus	A
miR5338	Os12t0605400-01	Nucleus	A
miR820	Os02t0612800-01	Nucleus	A
miR156	Os08t0509600-01	Nucleus	B
miR5075	Os03t0123200-01	Nucleus	D
miR414	Os02t0631500-00	Nucleus	G
miR2868	Os01t0874300-01	Nucleus	G
miR156	Os09t0507100-00	Nucleus	G
miR172	Os08t0506700-01	Nucleus	G
miR319	Os01t0213800-01	Nucleus	G
miR444	Os04t0461300-01	Nucleus	G
miR5075	Os06t0253100-01	Peroxisome	G
miR167	Os07t0522600-02	Plasma Membrane	A
miR390	Os02t0194400-02	Plasma membrane	A
miR408	Os08t0482700-01	plasma membrane	A
miR528	Os07t0570550-00	Plasma Membrane	A
miR812	Os03t0227400-01	Plasma Membrane	A
miR395	Os03t0195500-01	Plasma Membrane	D
miR528	Os03t0709300-01	Plasma Membrane	D
miR1846	Os06t0288100-01	Plasma Membrane	E
miR1850	Os03t0266100-01	Plasma Membrane	E
miR2102	Os07t0693700-01	Plasma Membrane	E
miR390	Os06t0130100-01	Plasma Membrane	E
miR390	Os06t0130100-02	Plasma Membrane	E
miR396	Os02t0710500-01	Plasma Membrane	E
miR408	Os03t0709100-01	Plasma Membrane	E
miR408	Os02t0653200-01	Plasma Membrane	E
miR408	Os02t0731400-01	Plasma Membrane	E
miR5075	Os11t0177400-01	Plasma Membrane	E
miR5809	Os04t0416700-01	Plasma Membrane	E
miR5809	Os03t0227900-00	Plasma Membrane	E
miR531	Os12t0541300-01	Plasma Membrane	F
miR5809	Os05t0218100-01	Plasma Membrane	F
miR6249	Os03t0808100-01	Plasma membrane	F
miR5075	Os01t0602800-01	Plasma Membrane	F
miR435	Os07t0604400-00	Plasma membrane	G
miR1432	Os04t0605500-01	Plasma membrane	G
miR1432	Os04t0605500-02	Plasma membrane	G
miR1432	Os05t0164800-01	Plasma membrane	G
miR1432	Os05t0164800-02	Plasma membrane	G
miR1857	Os02t0513000-01	Plasma Membrane	G
miR2095	Os11t0206700-01	Plasma Membrane	G
miR5492	Os05t0370600-01	Plasma membrane	G
miR5492	Os05t0370600-02	Plasma membrane	G
miR5809	Os11t0157200-03	Plasma Membrane	G
miR167	Os01t0310800-01	Plasma Membrane	G
miR172	Os07t0538000-01	Plasma Membrane	G
miR395	Os10t0502600-01	Plasma membrane	G
miR395	Os10t0502600-02	Plasma membrane	G
miR395	Os10t0502600-03	Plasma membrane	G
miR5075	Os04t0537900-01	Vacuole	F
miR5075	Os03t0305400-01	Vacuole	G
A Degradome transcripts common to all unaged and aged seeds
B Degradome transcripts commom to all unaged seeds
C Degradome transcripts commom to all aged seeds
D Degradome transcripts common to WT and OE164c unaged and aged seeds
E Degradome transcripts unique to OE164c unaged and aged seeds
F Degradome transcripts unique to MIM164c unaged and aged seeds
G Other

## Sheet: Table S5
Table S5. A STRING-based network showing the interactions among nodes (i.e., genes or proteins)
miRNA(node 1)	#node1	miRNA(node 2)	#node2	node1_string_id	node2_string_id	neighborhood_on_chromosome	gene_fusion	phylogenetic_cooccurrence	homology	coexpression	experimentally_determined_interaction	database_annotated	automated_textmining	combined_score
miR2925	Os12t0601400-01	miR408	Os12t0601300-01	4530.OS12T0601400-01	4530.OS12T0601300-01	0	0	0	0.91	0.258	0.29	0	0.866	0.493
miR5487	OS11t0600900-01	miR2868	Os11t0484000-01	4530.OS11T0600900-01	4530.OS11T0484000-01	0	0	0	0	0	0	0	0.495	0.495
miR1858	Os12t0496900-01	miR2868	Os11t0484000-01	4530.OS12T0496900-01	4530.OS11T0484000-01	0	0	0	0	0.044	0	0	0.504	0.505
miR2868	Os11t0484000-01	miR3980	Os10t0573000-01	4530.OS11T0484000-01	4530.OS10T0573000-01	0.17	0	0	0	0.044	0	0	0.411	0.491
miR1846	OS10t0576000-01	miR164	Os10t0571100-01	4530.OS10T0576000-01	4530.OS10T0571100-01	0	0	0	0	0.171	0.814	0	0.235	0.871
miR5075	Os12t0604800-01	miR1848	Os10t0552900-01	4530.OS12T0604800-01	4530.OS10T0552900-01	0	0	0	0	0.446	0.155	0	0.616	0.804
miR531	OS12t0541300-01	miR5144	Os10t0487400-01	4530.OS12T0541300-01	4530.OS10T0487400-01	0	0	0	0	0.044	0	0	0.744	0.744
miR444	OS11t0518900-01	miR2102	Os10t0467600-01	4530.OS11T0518900-01	4530.OS10T0467600-01	0	0	0	0	0.054	0	0	0.451	0.458
miR5338	OS12t0574400-01	miR2102	Os10t0467600-01	4530.OS12T0574400-01	4530.OS10T0467600-01	0	0	0	0	0	0.115	0	0.407	0.452
miR5075	OS10t0542200-01	miR5075	Os10t0466700-01	4530.OS10T0542200-01	4530.OS10T0466700-01	0	0	0	0	0.174	0.321	0	0	0.415
miR5075	Os12t0604800-01	miR166	Os10t0456900-01	4530.OS12T0604800-01	4530.OS10T0456900-01	0	0	0	0	0.449	0	0	0	0.449
miR444	OS12t0560400-01	miR414	Os10t0447600-01	4530.OS12T0560400-01	4530.OS10T0447600-01	0	0	0	0	0.094	0	0.9	0	0.905
miR1846	OS10t0576000-01	miR5075	Os10t0205200-02	4530.OS10T0576000-01	4530.OS10T0205200-02	0	0	0	0	0.537	0	0	0	0.537
no	Os12t0485800-01	miR5075	Os10t0205200-02	4530.OS12T0485800-01	4530.OS10T0205200-02	0	0	0	0	0.058	0	0	0.448	0.457
miR166	OS10t0456900-01	miR814	Os09t0551300-02	4530.OS10T0456900-01	4530.OS09T0551300-02	0	0	0	0	0.642	0	0	0.184	0.695
miR5075	OS10t0466700-01	miR814	Os09t0551300-02	4530.OS10T0466700-01	4530.OS09T0551300-02	0	0	0	0	0.052	0.588	0	0	0.592
miR3979	OS12t0244100-01	no	Os09t0482600-01	4530.OS12T0244100-01	4530.OS09T0482600-01	0	0	0	0	0.174	0.299	0	0.579	0.735
miR5075	Os12t0604800-01	no	Os09t0482600-01	4530.OS12T0604800-01	4530.OS09T0482600-01	0.062	0	0	0	0.252	0.328	0	0.13	0.534
miR3979	OS12t0244100-01	no	Os09t0474300-01	4530.OS12T0244100-01	4530.OS09T0474300-01	0	0	0	0	0.174	0.299	0	0.315	0.568
miR5075	Os12t0604800-01	no	Os09t0474300-01	4530.OS12T0604800-01	4530.OS09T0474300-01	0.062	0	0	0	0.252	0.328	0	0.13	0.534
miR814	OS09t0551300-02	miR1858	Os09t0246200-01	4530.OS09T0551300-02	4530.OS09T0246200-01	0	0	0	0	0.633	0	0	0	0.633
no	OS09t0278000-00	miR2931	Os09t0119100-01	4530.OS09T0278000-00	4530.OS09T0119100-01	0	0	0	0	0	0	0	0.867	0.867
miR1425	Os10t0495200-01	no	Os08t0520900-00	4530.OS10T0495200-01	4530.OS08T0520900-00	0	0	0	0	0	0	0	0.424	0.424
no	Os08t0520900-00	no	Os08t0473600-01	4530.OS08T0520900-00	4530.OS08T0473600-01	0.093	0	0	0	0.085	0	0.65	0.322	0.776
miR444	OS12t0560400-01	miR5525	Os08t0457600-02	4530.OS12T0560400-01	4530.OS08T0457600-01	0	0	0	0	0	0	0.65	0	0.65
miR3980	Os12t0579000-01	miR2919	Os08t0404400-01	4530.OS12T0579000-01	4530.OS08T0404400-01	0	0	0	0	0.094	0.699	0	0.445	0.835
miR2275	Os08t0427300-01	miR1442	Os08t0307400-02	4530.OS08T0427300-01	4530.OS08T0307400-02	0	0	0	0	0.054	0	0	0.598	0.603
miR164	OS10t0571100-01	no	Os08t0250200-01	4530.OS10T0571100-01	4530.OS08T0250200-01	0	0	0	0	0.055	0	0	0.663	0.667
miR1846	OS10t0576000-01	no	Os08t0250200-01	4530.OS10T0576000-01	4530.OS08T0250200-01	0	0	0	0	0.87	0	0	0.068	0.873
miR2925	OS10t0497000-01	miR2095	Os08t0169600-01	4530.OS10T0497000-01	4530.OS08T0169600-01	0	0	0	0	0	0	0	0.41	0.41
miR5809	OS11t0101200-01	miR2926	Os08t0117100-01	4530.OS11T0101200-01	4530.OS08T0117100-01	0	0	0	0	0.044	0	0	0.5	0.501
miR530	OS08t0416400-01	miR1439	Os07t0673100-01	4530.OS08T0416400-01	4530.OS07T0673100-01	0	0	0	0	0	0	0	0.41	0.41
miR814	OS09t0551300-02	miR1439	Os07t0673100-01	4530.OS09T0551300-02	4530.OS07T0673100-01	0	0	0	0	0.87	0.813	0	0.597	0.989
miR166	OS10t0456900-01	miR1439	Os07t0673100-01	4530.OS10T0456900-01	4530.OS07T0673100-01	0	0	0	0	0.083	0	0	0.605	0.622
miR5075	OS10t0466700-01	miR1439	Os07t0673100-01	4530.OS10T0466700-01	4530.OS07T0673100-01	0	0	0	0	0.717	0.612	0	0.052	0.887
miR5075	OS10t0542200-01	miR1439	Os07t0673100-01	4530.OS10T0542200-01	4530.OS07T0673100-01	0	0	0	0	0.175	0.325	0	0.045	0.421
miR444	OS11t0518900-01	miR1439	Os07t0673100-01	4530.OS11T0518900-01	4530.OS07T0673100-01	0	0	0	0	0.058	0.042	0	0.41	0.421
miR166	OS10t0456900-01	miR2919	Os07t0645200-01	4530.OS10T0456900-01	4530.OS07T0645200-01	0	0	0	0	0.639	0	0	0	0.639
no	Os08t0473600-01	miR2102	Os07t0627000-01	4530.OS08T0473600-01	4530.OS07T0627000-01	0.159	0	0	0	0.11	0	0.65	0.31	0.795
no	Os08t0189300-01	miR2102	Os07t0627000-01	4530.OS08T0187800-01	4530.OS07T0627000-01	0	0	0	0	0	0	0	0.501	0.501
no	Os08t0520900-00	miR2102	Os07t0627000-01	4530.OS08T0520900-00	4530.OS07T0627000-01	0.163	0	0	0	0.128	0	0	0.873	0.899
no	Os08t0520900-00	no	Os07t0616800-01	4530.OS08T0520900-00	4530.OS07T0616800-01	0	0	0	0	0.171	0.155	0	0.455	0.584
miR1439	OS07t0673100-01	miR414	Os07t0603200-01	4530.OS07T0673100-01	4530.OS07T0603200-01	0	0	0	0	0.87	0.7	0	0.1	0.961
miR530	OS08t0416400-01	miR414	Os07t0603200-01	4530.OS08T0416400-01	4530.OS07T0603200-01	0	0	0	0	0.087	0	0	0.493	0.517
miR1858	OS09t0246200-01	miR414	Os07t0603200-01	4530.OS09T0246200-01	4530.OS07T0603200-01	0	0	0	0	0.565	0	0	0	0.565
miR814	OS09t0551300-02	miR414	Os07t0603200-01	4530.OS09T0551300-02	4530.OS07T0603200-01	0	0	0	0	0.949	0	0	0.076	0.95
miR166	OS10t0456900-01	miR414	Os07t0603200-01	4530.OS10T0456900-01	4530.OS07T0603200-01	0	0	0	0	0.411	0	0	0	0.411
miR1848	Os10t0552900-01	miR414	Os07t0603200-01	4530.OS10T0552900-01	4530.OS07T0603200-01	0	0	0	0	0.525	0	0	0	0.525
miR5075	Os12t0604800-01	miR414	Os07t0603200-01	4530.OS12T0604800-01	4530.OS07T0603200-01	0	0	0	0	0.502	0	0	0	0.502
miR1846	OS10t0576000-01	miR414	Os07t0568700-02	4530.OS10T0576000-01	4530.OS07T0568700-02	0	0	0	0	0	0	0	0.773	0.773
miR2931	OS09t0119100-01	miR5075	Os07t0516300-01	4530.OS09T0119100-01	4530.OS07T0516300-01	0	0	0	0	0	0	0	0.444	0.444
miR1858	OS09t0246200-01	no	Os07t0262200-02	4530.OS09T0246200-01	4530.OS07T0262200-02	0	0	0	0	0.477	0	0	0.044	0.479
miR814	OS09t0551300-02	no	Os07t0262200-02	4530.OS09T0551300-02	4530.OS07T0262200-02	0.042	0	0	0	0.687	0	0	0.045	0.688
miR166	OS10t0456900-01	no	Os07t0262200-02	4530.OS10T0456900-01	4530.OS07T0262200-02	0	0	0	0	0.538	0.049	0	0	0.541
miR3979	OS12t0244100-01	no	Os07t0262200-02	4530.OS12T0244100-01	4530.OS07T0262200-02	0.042	0	0	0	0.444	0.147	0	0.269	0.623
no	OS09t0474300-01	miR414	Os07t0246200-03	4530.OS09T0474300-01	4530.OS07T0246200-03	0	0	0	0	0.221	0.272	0	0.256	0.541
no	OS09t0482600-01	miR414	Os07t0246200-03	4530.OS09T0482600-01	4530.OS07T0246200-03	0	0	0	0	0.221	0.272	0	0.256	0.541
miR5144	Os11t0199200-01	miR414	Os07t0246200-03	4530.OS11T0199200-01	4530.OS07T0246200-03	0	0	0	0	0.56	0.319	0.9	0.48	0.982
no	OS08t0327700-01	no	Os07t0222000-01	4530.OS08T0327700-01	4530.OS07T0222000-01	0	0	0	0	0	0	0	0.492	0.491
no	OS08t0327700-01	no	Os07t0214300-01	4530.OS08T0327700-01	4530.OS07T0214300-01	0	0	0	0	0	0	0	0.648	0.648
no	OS08t0327700-01	no	Os07t0214100-01	4530.OS08T0327700-01	4530.OS07T0214100-01	0	0	0	0	0	0	0	0.77	0.77
no	OS07t0222000-01	no	Os07t0213800-01	4530.OS07T0222000-01	4530.OS07T0213800-01	0	0	0	0	0	0	0	0.84	0.84
miR5809	OS10t0492900-01	miR5809	Os07t0209100-01	4530.OS10T0492900-01	4530.OS07T0209100-01	0	0	0	0	0	0	0.65	0.07	0.66
miR1858	OS07t0632700-01	miR531	Os07t0201100-01	4530.OS07T0632700-01	4530.OS07T0201100-01	0	0	0	0	0.148	0.31	0.9	0.221	0.948
miR444	OS11t0518900-01	miR531	Os07t0201100-01	4530.OS11T0518900-01	4530.OS07T0201100-01	0	0	0	0	0.544	0	0	0.052	0.549
miR419	OS09t0466900-02	miR535	Os07t0156732-01	4530.OS09T0466900-02	4530.OS07T0155600-01	0	0	0	0	0	0	0	0.428	0.428
miR2102	Os10t0467600-01	miR5077	Os07t0137900-01	4530.OS10T0467600-01	4530.OS07T0137900-01	0	0	0	0	0	0.641	0	0.453	0.795
miR164	Os12t0147800-01	miR529	Os07t0107800-01	4530.OS12T0147800-01	4530.OS07T0107800-01	0	0	0	0	0	0	0	0.587	0.587
no	Os11t0244200-01	no	Os06t0726200-02	4530.OS11T0244200-01	4530.OS06T0726200-02	0	0	0	0	0	0	0	0.41	0.41
no	Os11t0592200-01	no	Os06t0726200-02	4530.OS11T0592200-01	4530.OS06T0726200-02	0	0	0	0	0.211	0	0	0.501	0.589
miR414	OS07t0246200-03	no	Os06t0716700-02	4530.OS07T0246200-03	4530.OS06T0716700-02	0	0	0	0	0.877	0.699	0	0.609	0.984
miR1858	OS07t0632700-01	no	Os06t0716700-02	4530.OS07T0632700-01	4530.OS06T0716700-02	0	0	0	0	0.083	0.168	0	0.312	0.429
miR3979	OS12t0244100-01	no	Os06t0716700-02	4530.OS12T0244100-01	4530.OS06T0716700-02	0	0	0	0	0.172	0.299	0	0.699	0.81
miR5075	Os12t0604800-01	no	Os06t0716700-02	4530.OS12T0604800-01	4530.OS06T0716700-02	0.062	0	0	0	0.11	0.255	0	0.348	0.54
miR5144	Os11t0199200-01	no	Os06t0716700-02	4530.OS11T0199200-01	4530.OS06T0716700-02	0	0	0	0	0.782	0.446	0	0.443	0.927
miR2102	Os07t0627000-01	miR5071	Os06t0713800-01	4530.OS07T0627000-01	4530.OS06T0713800-01	0.159	0	0	0	0.11	0	0.65	0.633	0.891
no	Os08t0520900-00	miR5071	Os06t0713800-01	4530.OS08T0520900-00	4530.OS06T0713800-01	0.093	0	0	0	0.085	0	0.65	0.395	0.8
miR5809	OS10t0492900-01	miR5071	Os06t0713800-01	4530.OS10T0492900-01	4530.OS06T0713800-01	0	0	0	0	0	0	0	0.598	0.598
no	Os07t0616800-01	miR5071	Os06t0713800-01	4530.OS07T0616800-01	4530.OS06T0713800-01	0.061	0	0	0	0.046	0.052	0	0.57	0.585
no	OS09t0474300-01	miR5075	Os06t0703800-01	4530.OS09T0474300-01	4530.OS06T0703800-01	0	0	0	0	0.644	0.613	0	0.385	0.907
no	OS09t0482600-01	miR5075	Os06t0703800-01	4530.OS09T0482600-01	4530.OS06T0703800-01	0	0	0	0	0.644	0.613	0	0.385	0.907
miR1857	OS11t0621000-01	miR5075	Os06t0703800-01	4530.OS11T0621000-01	4530.OS06T0703800-01	0	0	0	0	0	0	0	0.481	0.481
miR5075	Os12t0604800-01	miR5075	Os06t0703800-01	4530.OS12T0604800-01	4530.OS06T0703800-01	0	0	0	0	0.406	0.199	0	0.232	0.602
no	Os06t0716700-02	miR5075	Os06t0703800-01	4530.OS06T0716700-02	4530.OS06T0703800-01	0	0	0	0	0.52	0.438	0	0.175	0.758
miR160	Os06t0685700-01	miR159	Os06t0679400-01	4530.OS06T0685700-01	4530.OS06T0679400-01	0	0	0	0	0	0.05	0	0.446	0.451
miR160	Os10t0479900-01	miR159	Os06t0679400-01	4530.OS10T0479900-01	4530.OS06T0679400-01	0	0	0	0	0	0.05	0	0.446	0.451
miR160	Os06t0685700-01	miR164	Os06t0675600-01	4530.OS06T0685700-01	4530.OS06T0675600-01	0	0	0	0	0	0.043	0	0.706	0.706
miR160	Os10t0479900-01	miR164	Os06t0675600-01	4530.OS10T0479900-01	4530.OS06T0675600-01	0	0	0	0	0	0.043	0	0.706	0.706
miR535	Os07t0156732-01	miR6248	Os06t0660200-01	4530.OS07T0155600-01	4530.OS06T0660200-01	0	0	0	0	0	0	0	0.564	0.564
miR408	Os12t0601300-01	miR6248	Os06t0660200-01	4530.OS12T0601300-01	4530.OS06T0660200-01	0	0	0	0	0	0	0	0.507	0.507
miR535	OS07t0156732-01	miR6248	Os06t0660200-01	4530.OS07T0156732-01	4530.OS06T0660200-01	0	0	0	0	0	0	0	0.549	0.549
miR535	OS07t0157401-01	miR6248	Os06t0660200-01	4530.OS07T0157401-01	4530.OS06T0660200-01	0	0	0	0	0	0	0	0.549	0.549
miR2924	OS08t0178800-01	miR5075	Os06t0654900-01	4530.OS08T0178800-01	4530.OS06T0654900-01	0	0	0	0	0.049	0.049	0	0.442	0.451
miR414	OS07t0603200-01	miR156	Os06t0644600-01	4530.OS07T0603200-01	4530.OS06T0644600-01	0	0	0	0	0.909	0.942	0.9	0.833	0.999
miR1439	OS07t0673100-01	miR156	Os06t0644600-01	4530.OS07T0673100-01	4530.OS06T0644600-01	0	0	0	0	0.87	0.694	0	0	0.958
miR814	OS09t0551300-02	miR156	Os06t0644600-01	4530.OS09T0551300-02	4530.OS06T0644600-01	0	0	0	0	0.87	0	0	0	0.87
miR166	OS10t0456900-01	miR156	Os06t0644600-01	4530.OS10T0456900-01	4530.OS06T0644600-01	0	0	0	0	0.812	0	0	0	0.812
miR5822	OS10t0471350-01	miR156	Os06t0644600-01	4530.OS10T0471350-01	4530.OS06T0644600-01	0	0	0	0	0.185	0.292	0	0.065	0.413
miR5075	Os12t0604800-01	miR156	Os06t0644600-01	4530.OS12T0604800-01	4530.OS06T0644600-01	0	0	0	0	0.252	0.193	0	0.281	0.528
miR156	Os06t0703500-03	miR414	Os06t0605750-00	4530.OS06T0703500-02	4530.OS06T0605750-00	0	0	0	0	0	0	0	0.443	0.443
miR5075	OS08t0159800-00	miR2102	Os06t0603000-01	4530.OS08T0159800-00	4530.OS06T0603000-01	0	0	0	0	0.043	0	0	0.486	0.487
miR2102	Os10t0467600-01	miR5534	Os06t0597200-02	4530.OS10T0467600-01	4530.OS06T0597200-01	0	0	0	0	0.048	0	0	0.754	0.755
miR531	OS09t0536700-02	miR5809	Os06t0581000-01	4530.OS09T0536700-02	4530.OS06T0581000-01	0	0	0	0	0	0	0	0.702	0.702
miR5075	OS11t0177400-01	miR5809	Os06t0581000-01	4530.OS11T0177400-01	4530.OS06T0581000-01	0	0	0	0	0	0.049	0	0.683	0.685
miR156	OS06t0644600-01	miR414	Os06t0526600-01	4530.OS06T0644600-01	4530.OS06T0526600-01	0	0	0	0	0.845	0.336	0	0.114	0.901
miR414	OS07t0603200-01	miR414	Os06t0526600-01	4530.OS07T0603200-01	4530.OS06T0526600-01	0	0	0	0	0.668	0.155	0	0.118	0.731
miR1439	OS07t0673100-01	miR414	Os06t0526600-01	4530.OS07T0673100-01	4530.OS06T0526600-01	0	0	0	0	0.537	0.649	0	0.079	0.837
miR814	OS09t0551300-02	miR414	Os06t0526600-01	4530.OS09T0551300-02	4530.OS06T0526600-01	0	0	0	0	0.454	0.466	0	0.114	0.719
miR2102	Os10t0467600-01	miR414	Os06t0526600-01	4530.OS10T0467600-01	4530.OS06T0526600-01	0	0	0	0	0.1	0.157	0	0.341	0.456
miR396	OS12t0126300-00	miR5075	Os06t0326700-01	4530.OS12T0126300-00	4530.OS06T0326700-01	0	0	0	0	0	0	0	0.515	0.515
no	OS09t0482600-01	miR5075	Os06t0253100-01	4530.OS09T0482600-01	4530.OS06T0253100-01	0.048	0	0	0	0.165	0	0	0.523	0.587
miR3979	OS12t0244100-01	miR5075	Os06t0253100-01	4530.OS12T0244100-01	4530.OS06T0253100-01	0.05	0	0	0	0.095	0.048	0	0.362	0.408
miR2102	Os07t0627000-01	miR2925	Os06t0229800-01	4530.OS07T0627000-01	4530.OS06T0229800-01	0.154	0	0.256	0	0.054	0	0.9	0.456	0.961
no	Os08t0520900-00	miR2925	Os06t0229800-01	4530.OS08T0520900-00	4530.OS06T0229800-01	0.086	0	0.266	0	0.13	0	0	0.708	0.806
no	Os07t0616800-01	miR2925	Os06t0229800-01	4530.OS07T0616800-01	4530.OS06T0229800-01	0.071	0	0	0	0	0	0	0.524	0.539
no	Os11t0244200-01	no	Os06t0219500-00	4530.OS11T0244200-01	4530.OS06T0219500-00	0	0	0	0	0.078	0	0	0.64	0.653
miR1858	Os12t0496900-01	miR396	Os06t0204800-00	4530.OS12T0496900-01	4530.OS06T0204800-00	0	0	0	0	0.044	0.278	0	0.262	0.446
miR5071	Os06t0713800-01	no	Os06t0194900-01	4530.OS06T0713800-01	4530.OS06T0194900-03	0.061	0	0	0	0.046	0.052	0	0.572	0.587
no	Os08t0520900-00	no	Os06t0194900-01	4530.OS08T0520900-00	4530.OS06T0194900-03	0	0	0	0	0.171	0.155	0	0.695	0.767
miR2925	Os06t0229800-01	no	Os06t0194900-01	4530.OS06T0229800-01	4530.OS06T0194900-03	0.071	0	0	0	0	0	0	0.514	0.529
miR156	OS06t0644600-01	miR162	Os06t0192500-02	4530.OS06T0644600-01	4530.OS06T0192500-02	0	0	0	0	0.314	0.452	0	0.065	0.618
miR2102	OS07t0562800-01	miR162	Os06t0192500-02	4530.OS07T0562800-01	4530.OS06T0192500-02	0	0	0	0	0.043	0.048	0	0.459	0.464
miR414	OS07t0603200-01	miR162	Os06t0192500-02	4530.OS07T0603200-01	4530.OS06T0192500-02	0	0	0	0	0.301	0.452	0	0.122	0.634
miR414	OS07t0246200-03	miR1858	Os06t0163400-01	4530.OS07T0246200-03	4530.OS06T0163400-01	0	0	0	0	0.526	0.319	0	0.544	0.84
no	Os06t0716700-02	miR1858	Os06t0163400-01	4530.OS06T0716700-02	4530.OS06T0163400-01	0	0	0	0	0.707	0.446	0	0.443	0.901
miR1848	OS10t0560900-01	miR528	Os06t0154200-01	4530.OS10T0560900-01	4530.OS06T0154200-01	0	0	0	0	0	0	0	0.755	0.755
miR164	Os12t0610600-01	miR528	Os06t0154200-01	4530.OS12T0610600-01	4530.OS06T0154200-01	0	0	0	0	0	0	0	0.589	0.589
miR6248	Os06t0660200-01	miR528	Os06t0154200-01	4530.OS06T0660200-01	4530.OS06T0154200-01	0	0	0	0	0	0	0	0.575	0.575
miR1858	OS07t0632700-01	miR159	Os06t0143900-01	4530.OS07T0632700-01	4530.OS06T0143900-01	0	0	0	0	0.241	0.145	0.9	0.12	0.935
miR531	Os07t0201100-01	miR159	Os06t0143900-01	4530.OS07T0201100-01	4530.OS06T0143900-01	0	0	0	0	0.829	0.809	0.9	0.597	0.998
miR2099	Os07t0642300-01	miR159	Os06t0143900-01	4530.OS07T0642300-01	4530.OS06T0143900-01	0	0	0	0	0.059	0.049	0	0.47	0.484
miR156	Os06t0663500-00	miR171	Os06t0105350-00	4530.OS06T0663500-00	4530.OS06T0105350-00	0	0	0	0	0	0	0	0.597	0.597
miR156	Os09t0491532-01	miR171	Os06t0105350-00	4530.OS09T0491532-01	4530.OS06T0105350-00	0	0	0	0	0	0	0	0.564	0.564
miR162	OS06t0192500-02	miR2102	Os05t0594900-01	4530.OS06T0192500-02	4530.OS05T0594900-01	0	0	0	0	0	0	0	0.41	0.41
miR530	Os11t0141000-01	miR414	Os05t0592500-01	4530.OS11T0141000-02	4530.OS05T0592500-01	0	0	0	0	0.044	0	0	0.49	0.491
miR162	OS06t0192500-02	miR5075	Os05t0567400-01	4530.OS06T0192500-02	4530.OS05T0567400-01	0	0	0	0	0.561	0	0	0	0.561
miR156	OS06t0644600-01	miR5075	Os05t0567400-01	4530.OS06T0644600-01	4530.OS05T0567400-01	0	0	0	0	0.899	0	0	0.101	0.905
miR414	OS07t0603200-01	miR5075	Os05t0567400-01	4530.OS07T0603200-01	4530.OS05T0567400-01	0	0	0	0	0.981	0	0	0.101	0.983
miR1439	OS07t0673100-01	miR5075	Os05t0567400-01	4530.OS07T0673100-01	4530.OS05T0567400-01	0	0	0	0	0.88	0.824	0	0.634	0.991
miR1858	OS09t0246200-01	miR5075	Os05t0567400-01	4530.OS09T0246200-01	4530.OS05T0567400-01	0	0	0	0	0.502	0	0	0.237	0.604
miR814	OS09t0551300-02	miR5075	Os05t0567400-01	4530.OS09T0551300-02	4530.OS05T0567400-01	0.141	0	0	0	0.91	0.698	0	0.411	0.984
miR166	OS10t0456900-01	miR5075	Os05t0567400-01	4530.OS10T0456900-01	4530.OS05T0567400-01	0	0	0	0	0.719	0	0	0.305	0.797
miR414	Os06t0526600-01	miR5075	Os05t0567400-01	4530.OS06T0526600-01	4530.OS05T0567400-01	0	0	0	0	0.578	0.334	0	0.101	0.725
miR156	OS06t0644600-01	miR5809	Os05t0535800-00	4530.OS06T0644600-01	4530.OS05T0535800-00	0	0	0	0	0.777	0.442	0	0.258	0.899
miR414	OS07t0603200-01	miR5809	Os05t0535800-00	4530.OS07T0603200-01	4530.OS05T0535800-00	0	0	0	0	0.723	0.341	0	0.279	0.857
miR1439	OS07t0673100-01	miR5809	Os05t0535800-00	4530.OS07T0673100-01	4530.OS05T0535800-00	0	0	0	0	0.166	0.3	0	0.102	0.429
miR2926	OS08t0117100-01	miR5809	Os05t0535800-00	4530.OS08T0117100-01	4530.OS05T0535800-00	0	0	0	0	0.466	0.172	0	0	0.539
miR166	OS10t0456900-01	miR5809	Os05t0535800-00	4530.OS10T0456900-01	4530.OS05T0535800-00	0	0	0	0	0.57	0	0	0.101	0.597
miR5075	OS10t0466700-01	miR5809	Os05t0535800-00	4530.OS10T0466700-01	4530.OS05T0535800-00	0.084	0	0	0	0.253	0.438	0	0.155	0.631
miR3979	OS12t0244100-01	miR426	Os05t0529700-02	4530.OS12T0244100-01	4530.OS05T0529700-02	0.044	0	0	0	0.147	0.178	0	0.349	0.505
miR5809	OS05t0535800-00	miR396	Os05t0528200-01	4530.OS05T0535800-00	4530.OS05T0528200-01	0.042	0	0	0	0.128	0.547	0	0.243	0.675
miR5075	OS10t0466700-01	miR396	Os05t0528200-01	4530.OS10T0466700-01	4530.OS05T0528200-01	0	0	0	0	0.169	0.654	0	0.333	0.791
miR1846	OS10t0576000-01	miR396	Os05t0528200-01	4530.OS10T0576000-01	4530.OS05T0528200-01	0	0	0	0	0.633	0	0	0	0.633
miR5525	Os08t0457600-02	miR396	Os05t0528200-01	4530.OS08T0457600-01	4530.OS05T0528200-01	0.068	0	0	0	0	0.467	0	0.101	0.514
miR164	OS06t0344900-00	miR5075	Os05t0421600-01	4530.OS06T0344900-00	4530.OS05T0421600-01	0	0	0	0	0	0	0	0.598	0.598
miR426	OS05t0529700-02	miR5075	Os05t0397800-01	4530.OS05T0529700-02	4530.OS05T0397800-01	0	0	0	0	0.131	0	0	0.683	0.712
miR444	OS12t0560400-01	miR172	Os05t0390500-01	4530.OS12T0560400-01	4530.OS05T0390500-01	0	0	0	0	0.061	0.096	0.9	0.102	0.913
miR5075	OS10t0466700-01	no	Os05t0302700-01	4530.OS10T0466700-01	4530.OS05T0302700-01	0	0	0	0	0.165	0.319	0	0	0.407
no	Os07t0262200-02	no	Os05t0302700-01	4530.OS07T0262200-02	4530.OS05T0302700-01	0	0	0	0	0.271	0.215	0	0.152	0.472
no	Os12t0485800-01	miR414	Os05t0255600-01	4530.OS12T0485800-01	4530.OS05T0255600-01	0	0	0	0	0.055	0.048	0	0.48	0.491
miR1858	Os06t0163400-01	miR414	Os05t0255600-01	4530.OS06T0163400-01	4530.OS05T0255600-01	0	0	0	0	0.043	0	0	0.561	0.561
miR399	OS11t0131600-00	miR3979	Os05t0224900-01	4530.OS11T0131600-00	4530.OS05T0224900-01	0	0	0	0	0.054	0.156	0	0.333	0.42
miR444	OS12t0560400-01	miR2104	Os05t0198700-01	4530.OS12T0560400-01	4530.OS05T0198700-01	0	0	0	0	0.098	0.785	0.9	0.142	0.981
miR172	Os05t0390500-01	miR2104	Os05t0198700-01	4530.OS05T0390500-01	4530.OS05T0198700-01	0	0	0	0	0	0	0.9	0	0.9
miR2868	Os11t0484000-01	miR172	Os05t0168300-01	4530.OS11T0484000-01	4530.OS05T0168300-01	0.164	0	0	0	0.06	0.335	0	0	0.431
miR414	OS07t0246200-03	no	Os05t0156300-03	4530.OS07T0246200-03	4530.OS05T0156300-01	0	0	0	0	0.328	0.155	0	0.55	0.722
miR531	Os07t0201100-01	no	Os05t0156300-03	4530.OS07T0201100-01	4530.OS05T0156300-01	0	0	0	0	0.464	0	0	0.079	0.485
no	Os06t0716700-02	no	Os05t0156300-03	4530.OS06T0716700-02	4530.OS05T0156300-01	0	0	0	0	0.876	0.151	0	0.213	0.91
miR5144	Os11t0199200-01	no	Os05t0156300-03	4530.OS11T0199200-01	4530.OS05T0156300-01	0	0	0	0.65	0.531	0.318	0	0.551	0.728
miR1858	Os06t0163400-01	no	Os05t0156300-03	4530.OS06T0163400-01	4530.OS05T0156300-01	0	0	0	0.577	0.294	0.318	0	0.597	0.621
miR156	OS06t0644600-01	miR414	Os05t0151000-00	4530.OS06T0644600-01	4530.OS05T0151000-00	0	0	0	0	0.659	0	0	0	0.659
miR2095	OS08t0169600-01	miR414	Os05t0151000-00	4530.OS08T0169600-01	4530.OS05T0151000-00	0	0	0	0	0	0.184	0	0.502	0.576
miR5075	OS10t0205200-02	miR414	Os05t0151000-00	4530.OS10T0205200-02	4530.OS05T0151000-00	0	0	0	0	0	0.449	0	0	0.449
miR414	OS10t0447600-01	miR414	Os05t0151000-00	4530.OS10T0447600-01	4530.OS05T0151000-00	0	0	0	0	0.06	0	0.9	0	0.901
miR5075	OS10t0466700-01	miR414	Os05t0151000-00	4530.OS10T0466700-01	4530.OS05T0151000-00	0.135	0	0	0	0.25	0	0	0.154	0.403
miR5075	OS10t0542200-01	miR414	Os05t0151000-00	4530.OS10T0542200-01	4530.OS05T0151000-00	0	0	0	0	0.095	0.364	0	0.066	0.415
miR444	OS12t0560400-01	miR414	Os05t0151000-00	4530.OS12T0560400-01	4530.OS05T0151000-00	0	0	0	0	0.141	0.674	0.9	0.409	0.981
miR2104	Os05t0198700-01	miR414	Os05t0151000-00	4530.OS05T0198700-01	4530.OS05T0151000-00	0	0	0	0	0	0.674	0.9	0.069	0.966
miR172	Os05t0390500-01	miR414	Os05t0151000-00	4530.OS05T0390500-01	4530.OS05T0151000-00	0	0	0	0	0.056	0.634	0.9	0.264	0.971
miR5525	Os08t0457600-02	miR414	Os05t0151000-00	4530.OS08T0457600-01	4530.OS05T0151000-00	0.048	0	0	0	0.046	0.099	0.65	0.08	0.688
miR5075	OS11t0180600-01	miR171	Os05t0150600-00	4530.OS11T0180600-01	4530.OS05T0150600-02	0	0	0	0	0.115	0.705	0	0.574	0.879
miR160	Os06t0685700-01	miR393	Os05t0150500-00	4530.OS06T0685700-01	4530.OS05T0150500-00	0	0	0	0	0	0.049	0	0.422	0.427
miR408	Os12t0601300-01	miR393	Os05t0150500-00	4530.OS12T0601300-01	4530.OS05T0150500-00	0	0	0	0	0	0.478	0.6	0.293	0.839
miR2925	Os12t0601400-01	miR393	Os05t0150500-00	4530.OS12T0601400-01	4530.OS05T0150500-00	0	0	0	0	0	0.265	0.6	0.124	0.719
miR6248	Os06t0660200-01	miR393	Os05t0150500-00	4530.OS06T0660200-01	4530.OS05T0150500-00	0	0	0	0	0	0	0	0.535	0.535
miR5809	OS05t0535800-00	miR2926	Os05t0143400-01	4530.OS05T0535800-00	4530.OS05T0143400-01	0	0	0	0	0	0	0	0.459	0.459
miR5075	OS10t0205200-02	miR5809	Os05t0128200-01	4530.OS10T0205200-02	4530.OS05T0128200-01	0	0	0	0	0	0.431	0	0	0.431
miR160	Os06t0685700-01	miR172	Os05t0121600-01	4530.OS06T0685700-01	4530.OS05T0121600-01	0	0	0	0	0	0	0	0.848	0.848
miR160	Os10t0479900-01	miR172	Os05t0121600-01	4530.OS10T0479900-01	4530.OS05T0121600-01	0	0	0	0	0	0	0	0.842	0.842
miR164	Os06t0675600-01	miR172	Os05t0121600-01	4530.OS06T0675600-01	4530.OS05T0121600-01	0	0	0	0	0	0	0	0.902	0.902
no	Os09t0511600-01	miR172	Os05t0121600-01	4530.OS09T0511600-01	4530.OS05T0121600-01	0	0	0	0	0	0	0	0.771	0.771
miR171	OS06t0105350-00	miR172	Os05t0121600-01	4530.OS06T0105350-00	4530.OS05T0121600-01	0	0	0	0	0.15	0.07	0	0.614	0.668
miR414	OS06t0605750-00	miR172	Os05t0121600-01	4530.OS06T0605750-00	4530.OS05T0121600-01	0	0	0	0	0	0	0	0.409	0.408
miR164	OS08t0200600-01	miR172	Os05t0121600-01	4530.OS08T0200600-01	4530.OS05T0121600-01	0	0	0	0	0	0	0	0.612	0.612
miR171	OS10t0551200-01	miR172	Os05t0121600-01	4530.OS10T0551200-01	4530.OS05T0121600-01	0	0	0	0	0	0.07	0	0.614	0.625
miR164	Os12t0610600-01	miR172	Os05t0121600-01	4530.OS12T0610600-01	4530.OS05T0121600-01	0	0	0	0	0	0	0	0.612	0.612
miR156	Os06t0703500-03	miR172	Os05t0121600-01	4530.OS06T0703500-02	4530.OS05T0121600-01	0	0	0	0	0	0	0	0.692	0.692
miR156	Os08t0509600-01	miR172	Os05t0121600-01	4530.OS08T0509600-01	4530.OS05T0121600-01	0	0	0	0	0	0	0	0.627	0.627
miR156	Os09t0491532-01	miR172	Os05t0121600-01	4530.OS09T0491532-01	4530.OS05T0121600-01	0	0	0	0	0	0	0	0.627	0.627
miR156	Os11t0496600-00	miR172	Os05t0121600-01	4530.OS11T0496600-00	4530.OS05T0121600-01	0	0	0	0	0	0	0	0.676	0.676
miR172	Os08t0177800-00	miR167	Os05t0108300-01	4530.OS08T0177800-00	4530.OS05T0108300-01	0	0	0	0	0	0	0	0.459	0.459
miR396	OS05t0528200-01	miR160	Os05t0101400-01	4530.OS05T0528200-01	4530.OS05T0101400-01	0.183	0	0	0	0.097	0.705	0	0.443	0.862
miR5809	OS05t0535800-00	miR160	Os05t0101400-01	4530.OS05T0535800-00	4530.OS05T0101400-01	0.05	0	0	0	0.271	0.548	0	0.224	0.724
miR2926	OS08t0117100-01	miR160	Os05t0101400-01	4530.OS08T0117100-01	4530.OS05T0101400-01	0	0	0	0	0.373	0.311	0	0.62	0.821
miR5075	OS10t0466700-01	miR160	Os05t0101400-01	4530.OS10T0466700-01	4530.OS05T0101400-01	0	0	0	0	0.55	0.654	0	0.333	0.887
miR5525	Os08t0457600-02	miR160	Os05t0101400-01	4530.OS08T0457600-01	4530.OS05T0101400-01	0	0	0	0	0	0.468	0	0	0.468
miR414	OS07t0246200-03	miR414	Os04t0693000-01	4530.OS07T0246200-03	4530.OS04T0693000-01	0	0	0	0	0.112	0	0	0.506	0.542
miR5075	OS10t0466700-01	miR414	Os04t0693000-01	4530.OS10T0466700-01	4530.OS04T0693000-01	0	0	0	0	0	0.807	0	0	0.807
miR1442	OS08t0307400-02	miR166	Os04t0691900-01	4530.OS08T0307400-02	4530.OS04T0691900-01	0	0	0	0	0.149	0.154	0.65	0.411	0.831
miR164	OS06t0344900-00	miR167	Os04t0671900-03	4530.OS06T0344900-00	4530.OS04T0671900-01	0	0	0	0	0	0	0	0.449	0.449
miR159	OS06t0679400-01	miR167	Os04t0671900-03	4530.OS06T0679400-01	4530.OS04T0671900-01	0	0	0	0	0	0.05	0	0.446	0.451
miR393	Os05t0150500-00	miR167	Os04t0671900-03	4530.OS05T0150500-00	4530.OS04T0671900-01	0	0	0	0	0	0.049	0	0.509	0.513
miR156	Os12t0197500-03	miR167	Os04t0671900-03	4530.OS12T0197500-01	4530.OS04T0671900-01	0	0	0	0	0	0	0	0.422	0.422
miR5809	OS05t0535800-00	miR169	Os04t0636300-01	4530.OS05T0535800-00	4530.OS04T0636300-01	0.149	0	0	0	0.51	0	0	0	0.565
miR414	OS10t0321700-01	miR5512	Os04t0629100-01	4530.OS10T0321700-01	4530.OS04T0629100-01	0	0	0	0	0.434	0.1	0	0	0.468
no	OS08t0327700-01	no	Os04t0589800-01	4530.OS08T0327700-01	4530.OS04T0589800-01	0	0	0	0	0.438	0	0	0.723	0.837
no	Os06t0324400-01	no	Os04t0589800-01	4530.OS06T0324400-01	4530.OS04T0589800-01	0	0	0	0	0.472	0	0	0	0.472
miR414	OS05t0151000-00	miR5533	Os04t0569000-01	4530.OS05T0151000-00	4530.OS04T0569000-01	0	0	0	0	0.058	0	0.9	0.071	0.904
miR814	OS09t0551300-02	miR5533	Os04t0569000-01	4530.OS09T0551300-02	4530.OS04T0569000-01	0	0	0	0	0.284	0	0	0.228	0.424
miR166	OS10t0456900-01	miR5533	Os04t0569000-01	4530.OS10T0456900-01	4530.OS04T0569000-01	0	0	0	0	0.119	0	0	0.354	0.406
miR2925	OS10t0497000-01	miR5533	Os04t0569000-01	4530.OS10T0497000-01	4530.OS04T0569000-01	0	0	0	0	0.054	0	0	0.454	0.461
miR444	OS12t0560400-01	miR5533	Os04t0569000-01	4530.OS12T0560400-01	4530.OS04T0569000-01	0	0	0	0	0.099	0	0.9	0	0.906
miR2104	Os05t0198700-01	miR5533	Os04t0569000-01	4530.OS05T0198700-01	4530.OS04T0569000-01	0	0	0	0	0	0	0.9	0	0.9
miR172	Os05t0121600-01	miR171	OS04t0555000-01	4530.OS05T0121600-01	4530.OS04T0555000-01	0	0	0	0	0	0.07	0	0.614	0.625
miR530	Os12t0640900-01	miR2919	Os04t0550400-01	4530.OS12T0640900-01	4530.OS04T0550400-01	0	0	0	0	0	0.59	0	0	0.59
miR2919	OS08t0404400-01	miR2919	Os04t0550400-01	4530.OS08T0404400-01	4530.OS04T0550400-01	0	0	0	0	0.075	0.11	0	0.492	0.545
miR3980	Os12t0579000-01	miR2919	Os04t0550400-01	4530.OS12T0579000-01	4530.OS04T0550400-01	0	0	0	0	0.127	0	0	0.568	0.607
no	Os09t0511600	no	Os04t0535600-01	4530.OS09T0511600-01	4530.OS04T0535600-01	0	0	0	0	0	0	0.65	0.048	0.652
miR5809	OS07t0209100-01	no	Os04t0535600-01	4530.OS07T0209100-01	4530.OS04T0535600-01	0	0	0	0	0	0	0.65	0	0.65
miR5809	OS10t0492900-01	no	Os04t0535600-01	4530.OS10T0492900-01	4530.OS04T0535600-01	0	0	0	0	0.046	0	0.65	0.102	0.673
miR5535	Os06t0728700-01	no	Os04t0535600-01	4530.OS06T0728700-01	4530.OS04T0535600-01	0	0	0	0	0	0	0	0.571	0.571
miR2925	Os06t0229800-01	no	Os04t0535600-01	4530.OS06T0229800-01	4530.OS04T0535600-01	0.084	0	0	0	0	0	0	0.384	0.412
no	Os06t0194900-03	no	Os04t0535600-01	4530.OS06T0194900-03	4530.OS04T0535600-01	0	0	0	0	0	0	0.65	0.677	0.882
no	Os07t0616800-01	no	Os04t0535600-01	4530.OS07T0616800-01	4530.OS04T0535600-01	0	0	0	0	0	0	0.65	0.678	0.882
no	OS04t0589800-01	miR1850	Os04t0529500-02	4530.OS04T0589800-01	4530.OS04T0529500-02	0	0	0	0	0	0	0	0.408	0.408
miR414	OS05t0151000-00	miR1850	Os04t0529500-02	4530.OS05T0151000-00	4530.OS04T0529500-02	0	0	0	0	0.056	0.701	0	0.264	0.774
miR172	Os05t0390500-01	miR1850	Os04t0529500-02	4530.OS05T0390500-01	4530.OS04T0529500-02	0	0	0	0	0.061	0	0	0.557	0.566
miR5075	OS09t0445600-01	miR5075	Os04t0510600-01	4530.OS09T0445600-01	4530.OS04T0510600-01	0	0	0	0	0	0	0	0.503	0.503
miR3979	Os05t0224900-01	miR2101	Os04t0498600-01	4530.OS05T0224900-01	4530.OS04T0498600-01	0	0	0	0	0	0	0.65	0	0.65
miR5075	Os06t0703800-01	miR2101	Os04t0498600-01	4530.OS06T0703800-01	4530.OS04T0498600-01	0	0	0	0	0	0.451	0	0	0.451
miR2868	Os11t0484000-01	miR2101	Os04t0498600-01	4530.OS11T0484000-01	4530.OS04T0498600-01	0	0	0	0	0.049	0	0	0.543	0.546
no	Os11t0592200-01	miR5075	Os04t0494100-02	4530.OS11T0592200-01	4530.OS04T0494100-02	0	0	0	0	0.473	0	0	0.161	0.538
miR5144	OS10t0487400-01	no	Os04t0492100-01	4530.OS10T0487400-01	4530.OS04T0492100-01	0	0	0	0	0	0	0.9	0	0.9
miR414	OS07t0246200-03	miR444	Os04t0485000-01	4530.OS07T0246200-03	4530.OS04T0485000-01	0	0	0	0	0.061	0	0	0.509	0.519
miR5075	OS10t0542200-01	miR444	Os04t0485000-01	4530.OS10T0542200-01	4530.OS04T0485000-01	0	0	0	0	0.112	0.298	0	0.351	0.56
miR1436	Os12t0107500-01	miR444	Os04t0485000-01	4530.OS12T0107500-01	4530.OS04T0485000-01	0	0	0	0	0.058	0	0.9	0	0.901
no	Os11t0592200-01	miR164	OS04t0460600-01	4530.OS11T0592200-01	4530.OS04T0465600-01	0	0	0	0	0	0	0	0.694	0.694
miR172	Os05t0121600-01	miR164	Os04t0460600-01	4530.OS05T0121600-01	4530.OS04T0460600-02	0	0	0	0	0	0	0	0.468	0.468
miR160	Os06t0685700-01	miR164	Os04t0460600-01	4530.OS06T0685700-01	4530.OS04T0460600-02	0	0	0	0	0	0	0	0.468	0.468
miR160	Os10t0479900-01	miR164	Os04t0460600-01	4530.OS10T0479900-01	4530.OS04T0460600-02	0	0	0	0	0	0	0	0.468	0.468
miR393	Os05t0150500-00	miR164	Os04t0460600-01	4530.OS05T0150500-00	4530.OS04T0460600-02	0	0	0	0	0	0	0	0.597	0.597
miR164	Os12t0147800-01	miR164	Os04t0460600-01	4530.OS12T0147800-01	4530.OS04T0460600-02	0	0	0	0	0	0	0	0.564	0.564
no	Os06t0219500-00	no	Os04t0445100-01	4530.OS06T0219500-00	4530.OS04T0445100-01	0	0	0	0	0.144	0	0	0.779	0.802
miR3979	OS12t0244100-01	no	Os04t0445100-01	4530.OS12T0244100-01	4530.OS04T0445100-01	0.05	0	0	0	0.095	0.048	0	0.632	0.658
no	Os06t0716700-02	no	Os04t0445100-01	4530.OS06T0716700-02	4530.OS04T0445100-01	0.048	0	0	0	0.165	0	0	0.348	0.436
miR529	OS07t0107800-01	miR414	Os04t0388500-01	4530.OS07T0107800-01	4530.OS04T0388500-01	0	0	0	0	0	0	0	0.503	0.503
miR3979	Os10t0437500-01	miR1862	Os04t0380300-01	4530.OS10T0437500-01	4530.OS04T0380300-01	0	0	0	0	0	0	0	0.597	0.597
miR426	OS05t0529700-02	no	Os04t0307200-01	4530.OS05T0529700-02	4530.OS04T0307200-01	0	0	0	0	0.096	0.214	0	0.598	0.689
miR2102	OS05t0594900-01	no	Os04t0307200-01	4530.OS05T0594900-01	4530.OS04T0307200-01	0	0	0	0	0.063	0.817	0	0.306	0.87
miR159	OS06t0143900-01	no	Os04t0307200-01	4530.OS06T0143900-01	4530.OS04T0307200-01	0	0	0	0	0.536	0	0	0.119	0.573
miR162	OS06t0192500-02	no	Os04t0307200-01	4530.OS06T0192500-02	4530.OS04T0307200-01	0	0	0	0	0.085	0.604	0	0.569	0.83
no	OS06t0503400-01	no	Os04t0307200-01	4530.OS06T0503400-01	4530.OS04T0307200-01	0	0	0	0	0	0	0	0.407	0.407
miR414	OS07t0246200-03	no	Os04t0307200-01	4530.OS07T0246200-03	4530.OS04T0307200-01	0	0	0	0	0.096	0	0	0.407	0.441
miR2102	OS07t0562800-01	no	Os04t0307200-01	4530.OS07T0562800-01	4530.OS04T0307200-01	0	0	0	0	0.129	0	0	0.344	0.404
miR1858	OS07t0632700-01	no	Os04t0307200-01	4530.OS07T0632700-01	4530.OS04T0307200-01	0	0	0	0	0.16	0.053	0	0.33	0.42
no	OS09t0474300-01	no	Os04t0307200-01	4530.OS09T0474300-01	4530.OS04T0307200-01	0	0	0	0	0.113	0.091	0	0.423	0.494
no	OS09t0482600-01	no	Os04t0307200-01	4530.OS09T0482600-01	4530.OS04T0307200-01	0	0	0	0	0.113	0.091	0	0.423	0.494
miR5822	OS10t0471350-01	no	Os04t0307200-01	4530.OS10T0471350-01	4530.OS04T0307200-01	0	0	0	0	0.172	0.318	0	0.201	0.509
miR444	OS11t0518900-01	no	Os04t0307200-01	4530.OS11T0518900-01	4530.OS04T0307200-01	0	0	0	0	0.41	0	0	0.064	0.424
miR3979	OS12t0244100-01	no	Os04t0307200-01	4530.OS12T0244100-01	4530.OS04T0307200-01	0	0	0	0	0.098	0.156	0	0.461	0.553
miR5535	Os06t0728700-01	no	Os04t0307200-01	4530.OS06T0728700-01	4530.OS04T0307200-01	0	0	0	0	0.063	0.053	0	0.517	0.533
miR531	Os07t0201100-01	no	Os04t0307200-01	4530.OS07T0201100-01	4530.OS04T0307200-01	0	0	0	0	0.837	0	0	0.226	0.868
miR414	Os04t0693000-01	no	Os04t0307200-01	4530.OS04T0693000-01	4530.OS04T0307200-01	0	0	0	0	0.1	0	0	0.452	0.485
no	Os06t0716700-02	no	Os04t0307200-01	4530.OS06T0716700-02	4530.OS04T0307200-01	0	0	0	0	0.611	0.05	0	0.192	0.675
miR5144	Os11t0199200-01	no	Os04t0307200-01	4530.OS11T0199200-01	4530.OS04T0307200-01	0	0	0	0	0.775	0	0	0.261	0.826
miR1858	Os06t0163400-01	no	Os04t0307200-01	4530.OS06T0163400-01	4530.OS04T0307200-01	0	0	0	0	0.775	0	0	0.261	0.826
no	Os04t0307200-01	no	Os04t0107900-02	4530.OS04T0307200-01	4530.OS04T0107900-02	0	0	0	0	0.113	0.091	0	0.423	0.494
miR5075	Os06t0253100-01	no	Os04t0107900-02	4530.OS06T0253100-01	4530.OS04T0107900-02	0.048	0	0	0	0.165	0	0	0.53	0.594
no	Os04t0445100-01	no	Os04t0107900-02	4530.OS04T0445100-01	4530.OS04T0107900-02	0.048	0	0	0	0.353	0	0	0.639	0.758
miR414	OS07t0246200-03	no	Os04t0107900-02	4530.OS07T0246200-03	4530.OS04T0107900-02	0	0	0	0	0.221	0.272	0	0.256	0.541
miR3979	OS12t0244100-01	no	Os04t0107900-02	4530.OS12T0244100-01	4530.OS04T0107900-02	0	0	0	0	0.174	0.299	0	0.632	0.768
miR5075	Os06t0703800-01	no	Os04t0107900-02	4530.OS06T0703800-01	4530.OS04T0107900-02	0	0	0	0	0.644	0.613	0	0.385	0.907
miR1436	Os12t0107500-01	no	Os04t0107900-02	4530.OS12T0107500-01	4530.OS04T0107900-02	0	0	0	0	0.085	0.098	0.9	0.058	0.911
miR5075	Os12t0604800-01	no	Os04t0107900-02	4530.OS12T0604800-01	4530.OS04T0107900-02	0.062	0	0	0	0.252	0.328	0	0.13	0.534
miR444	Os04t0485000-01	no	Os04t0107900-02	4530.OS04T0485000-01	4530.OS04T0107900-02	0	0	0	0	0.096	0	0.9	0.145	0.915
miR1855	Os05t0176100-07	miR2925	Os03t0837100-02	4530.OS05T0176100-05	4530.OS03T0837100-01	0	0	0	0.972	0.798	0.341	0	0.844	0.864
miR1855	Os05t0176100-07	miR6249	Os03t0808100-01	4530.OS05T0176100-05	4530.OS03T0808100-01	0	0	0	0.973	0.274	0.634	0	0.952	0.73
miR5075	Os11t0523800-01	miR167	Os03t0797000-01	4530.OS11T0523800-01	4530.OS03T0797000-01	0	0	0	0	0	0	0	0.501	0.501
miR1430	OS04t0165700-01	miR167	Os03t0797000-01	4530.OS04T0165700-01	4530.OS03T0797000-01	0	0	0	0	0	0	0.8	0.132	0.818
miR1425	Os10t0495200-01	miR167	Os03t0797000-01	4530.OS10T0495200-01	4530.OS03T0797000-01	0	0	0	0	0.531	0	0	0	0.531
miR5075	OS05t0567400-01	miR5834	Os03t0786700-01	4530.OS05T0567400-01	4530.OS03T0786700-01	0	0	0	0	0.939	0.154	0	0.449	0.969
miR156	OS06t0644600-01	miR5834	Os03t0786700-01	4530.OS06T0644600-01	4530.OS03T0786700-01	0	0	0	0	0.872	0	0	0	0.872
miR414	OS07t0603200-01	miR5834	Os03t0786700-01	4530.OS07T0603200-01	4530.OS03T0786700-01	0	0	0	0	0.875	0	0	0	0.875
miR814	OS09t0551300-02	miR5834	Os03t0786700-01	4530.OS09T0551300-02	4530.OS03T0786700-01	0	0	0	0	0.878	0.096	0	0.163	0.9
miR414	OS10t0321700-01	miR5834	Os03t0786700-01	4530.OS10T0321700-01	4530.OS03T0786700-01	0	0	0	0	0.374	0.098	0	0.044	0.413
miR166	OS10t0456900-01	miR5834	Os03t0786700-01	4530.OS10T0456900-01	4530.OS03T0786700-01	0	0	0	0	0.5	0	0	0	0.5
no	Os05t0302700-01	miR5834	Os03t0786700-01	4530.OS05T0302700-01	4530.OS03T0786700-01	0	0	0	0	0.53	0	0	0	0.53
no	Os07t0262200-02	miR5834	Os03t0786700-01	4530.OS07T0262200-02	4530.OS03T0786700-01	0	0	0	0	0.453	0	0	0	0.453
miR1848	Os10t0552900-01	miR5834	Os03t0786700-01	4530.OS10T0552900-01	4530.OS03T0786700-01	0	0	0	0	0.49	0	0	0	0.49
miR5075	Os12t0604800-01	miR5834	Os03t0786700-01	4530.OS12T0604800-01	4530.OS03T0786700-01	0	0	0	0	0.502	0	0	0	0.502
miR531	OS06t0503800-00	miR2924	Os03t0784900-02	4530.OS06T0503800-00	4530.OS03T0784900-01	0	0	0	0	0	0	0	0.473	0.473
miR5809	OS10t0492900-01	no	Os03t0780600-01	4530.OS10T0492900-01	4530.OS03T0780600-01	0	0	0	0	0	0	0.9	0	0.9
miR396	OS05t0528200-01	no	Os03t0774200-01	4530.OS05T0528200-01	4530.OS03T0774200-01	0.067	0	0	0	0.242	0	0	0.335	0.488
no	OS08t0250200-01	no	Os03t0774200-01	4530.OS08T0250200-01	4530.OS03T0774200-01	0	0	0	0	0.17	0	0	0.748	0.781
miR164	OS10t0571100-01	no	Os03t0774200-01	4530.OS10T0571100-01	4530.OS03T0774200-01	0	0	0	0	0.577	0.734	0	0.349	0.92
miR1846	OS10t0576000-01	no	Os03t0774200-01	4530.OS10T0576000-01	4530.OS03T0774200-01	0	0	0	0	0.892	0.871	0	0.685	0.995
miR172	Os05t0168300-01	no	Os03t0774200-01	4530.OS05T0168300-01	4530.OS03T0774200-01	0.127	0	0	0	0.044	0	0	0.348	0.408
miR2930	Os05t0170800-01	no	Os03t0774200-01	4530.OS05T0170800-01	4530.OS03T0774200-01	0	0	0	0	0.139	0	0	0.448	0.504
no	OS03t0774200-01	miR444	Os03t0773800-03	4530.OS03T0774200-01	4530.OS03T0773800-01	0	0	0	0	0.649	0	0	0.234	0.719
miR3980	Os10t0573000-01	miR444	Os03t0773800-03	4530.OS10T0573000-01	4530.OS03T0773800-01	0.043	0	0	0	0.252	0.066	0	0.305	0.473
miR2868	Os11t0484000-01	miR444	Os03t0773800-03	4530.OS11T0484000-01	4530.OS03T0773800-01	0.132	0	0	0	0.044	0	0	0.342	0.406
no	OS03t0774200-01	no	Os03t0772800-02	4530.OS03T0774200-01	4530.OS03T0772800-01	0	0	0	0	0.3	0.816	0	0.146	0.88
no	OS08t0250200-01	no	Os03t0772800-02	4530.OS08T0250200-01	4530.OS03T0772800-01	0	0	0	0	0.791	0	0	0.618	0.916
miR5075	OS10t0466700-01	no	Os03t0772800-02	4530.OS10T0466700-01	4530.OS03T0772800-01	0	0	0	0	0.82	0	0	0	0.82
miR1846	OS10t0576000-01	no	Os03t0772800-02	4530.OS10T0576000-01	4530.OS03T0772800-01	0	0	0	0	0.765	0	0	0.148	0.791
miR5075	Os09t0522200-01	miR2102	Os03t0764600-01	4530.OS09T0522200-01	4530.OS03T0764600-01	0	0	0	0	0	0	0	0.495	0.495
no	OS03t0774200-01	miR5788	Os03t0748700-01	4530.OS03T0774200-01	4530.OS03T0748700-01	0.155	0	0	0	0.053	0	0	0.553	0.611
miR2102	Os10t0467600-01	miR5788	Os03t0748700-01	4530.OS10T0467600-01	4530.OS03T0748700-01	0	0	0	0	0	0	0	0.52	0.52
miR414	OS03t0843300-01	miR2925	Os03t0747400-00	4530.OS03T0843300-01	4530.OS03T0747400-00	0	0	0	0	0	0	0	0.662	0.662
miR1430	OS04t0165700-01	miR395	Os03t0743900-01	4530.OS04T0165700-01	4530.OS03T0743900-01	0.046	0	0	0	0	0	0	0.507	0.509
miR2093	OS09t0240500-01	miR395	Os03t0743900-01	4530.OS09T0240500-01	4530.OS03T0743900-01	0	0	0	0	0.157	0	0	0.547	0.601
miR528	Os06t0154200-01	miR172	OS03T0719800-01	4530.OS06T0154200-01	4530.OS03T0719800-01	0	0	0	0	0.048	0	0	0.673	0.675
miR5809	Os07t0259100-01	miR172	OS03T0719800-01	4530.OS07T0259100-01	4530.OS03T0719800-01	0.058	0	0	0	0	0.285	0	0.341	0.517
miR2102	Os06t0603000-01	miR172	OS03T0719800-01	4530.OS06T0603000-01	4530.OS03T0719800-01	0.064	0	0	0	0	0	0	0.551	0.562
miR5075	OS06t0654900-01	miR172	OS03T0719800-01	4530.OS06T0654900-01	4530.OS03T0719800-01	0	0	0	0	0	0.152	0	0.343	0.419
miR5834	OS03t0786700-01	miR2919	Os03t0699200-01	4530.OS03T0786700-01	4530.OS03T0699200-01	0	0	0	0	0.9	0	0	0.304	0.927
miR414	OS05t0151000-00	miR2919	Os03t0699200-01	4530.OS05T0151000-00	4530.OS03T0699200-01	0	0	0	0	0.611	0	0	0.054	0.616
miR5809	OS05t0535800-00	miR2919	Os03t0699200-01	4530.OS05T0535800-00	4530.OS03T0699200-01	0	0	0	0	0.788	0.097	0	0.213	0.836
miR5075	OS05t0567400-01	miR2919	Os03t0699200-01	4530.OS05T0567400-01	4530.OS03T0699200-01	0	0	0	0	0.926	0.819	0	0	0.986
miR162	OS06t0192500-02	miR2919	Os03t0699200-01	4530.OS06T0192500-02	4530.OS03T0699200-01	0	0	0	0	0.674	0.077	0	0	0.686
miR156	OS06t0644600-01	miR2919	Os03t0699200-01	4530.OS06T0644600-01	4530.OS03T0699200-01	0	0	0	0	0.878	0	0	0.1	0.886
miR414	OS07t0603200-01	miR2919	Os03t0699200-01	4530.OS07T0603200-01	4530.OS03T0699200-01	0	0	0	0	0.904	0	0	0.065	0.906
miR1439	OS07t0673100-01	miR2919	Os03t0699200-01	4530.OS07T0673100-01	4530.OS03T0699200-01	0	0	0	0	0.929	0.922	0	0.674	0.998
miR814	OS09t0551300-02	miR2919	Os03t0699200-01	4530.OS09T0551300-02	4530.OS03T0699200-01	0	0	0	0	0.924	0.813	0	0.367	0.99
miR166	OS10t0456900-01	miR2919	Os03t0699200-01	4530.OS10T0456900-01	4530.OS03T0699200-01	0	0	0	0	0.912	0.101	0	0.228	0.934
miR5075	OS10t0466700-01	miR2919	Os03t0699200-01	4530.OS10T0466700-01	4530.OS03T0699200-01	0	0	0	0	0.187	0.668	0	0	0.718
miR414	Os06t0526600-01	miR2919	Os03t0699200-01	4530.OS06T0526600-01	4530.OS03T0699200-01	0	0	0	0	0.777	0.585	0	0.1	0.909
miR5075	OS05t0567400-01	miR414	Os03t0685600-01	4530.OS05T0567400-01	4530.OS03T0685600-01	0	0	0	0	0.585	0.19	0	0	0.649
miR156	OS06t0644600-01	miR414	Os03t0685600-01	4530.OS06T0644600-01	4530.OS03T0685600-01	0	0	0	0.587	0.87	0	0	0.167	0.877
miR414	OS07t0603200-01	miR414	Os03t0685600-01	4530.OS07T0603200-01	4530.OS03T0685600-01	0	0	0	0	0.876	0	0	0.306	0.91
miR1439	OS07t0673100-01	miR414	Os03t0685600-01	4530.OS07T0673100-01	4530.OS03T0685600-01	0	0	0	0	0.758	0	0	0	0.758
miR414	Os06t0526600-01	miR414	Os03t0685600-01	4530.OS06T0526600-01	4530.OS03T0685600-01	0	0	0	0	0.633	0.046	0	0	0.634
miR2919	Os10t0561400-02	miR5144	Os03t0680800-02	4530.OS10T0561400-02	4530.OS03T0680800-02	0	0	0	0	0	0	0	0.496	0.495
miR396	OS12t0126300-00	miR5075	Os03t0659700-01	4530.OS12T0126300-00	4530.OS03T0659700-01	0	0	0	0	0	0	0	0.483	0.483
no	Os04t0307200-01	miR3979	Os03t0650700-01	4530.OS04T0307200-01	4530.OS03T0650700-01	0	0	0	0	0.06	0.325	0	0.255	0.486
miR414	OS03t0740700-01	miR3979	Os03t0650700-01	4530.OS03T0740700-01	4530.OS03T0650700-01	0	0	0	0	0	0.438	0	0.043	0.439
miR414	OS05t0151000-00	miR3979	Os03t0650700-01	4530.OS05T0151000-00	4530.OS03T0650700-01	0.086	0	0.204	0	0.195	0.048	0	0.101	0.407
miR396	OS05t0528200-01	miR3979	Os03t0650700-01	4530.OS05T0528200-01	4530.OS03T0650700-01	0	0	0	0	0.11	0.507	0	0.222	0.628
miR2102	OS05t0594900-01	miR3979	Os03t0650700-01	4530.OS05T0594900-01	4530.OS03T0650700-01	0	0	0	0	0.058	0.621	0	0	0.627
miR1439	OS07t0673100-01	miR3979	Os03t0650700-01	4530.OS07T0673100-01	4530.OS03T0650700-01	0	0	0	0	0.205	0.438	0	0.121	0.572
miR5075	OS10t0466700-01	miR3979	Os03t0650700-01	4530.OS10T0466700-01	4530.OS03T0650700-01	0.124	0	0	0	0.45	0.438	0	0.14	0.735
miR160	Os05t0101400-01	miR3979	Os03t0650700-01	4530.OS05T0101400-01	4530.OS03T0650700-01	0.153	0	0	0	0.17	0.503	0	0.122	0.652
miR814	OS09t0551300-02	miR5075	Os03t0647400-01	4530.OS09T0551300-02	4530.OS03T0647400-01	0	0	0	0	0.669	0	0	0	0.669
miR414	OS07t0603200-01	miR5809	Os03t0622600-01	4530.OS07T0603200-01	4530.OS03T0622600-01	0	0	0	0	0.518	0	0	0	0.518
miR814	OS09t0551300-02	miR5809	Os03t0622600-01	4530.OS09T0551300-02	4530.OS03T0622600-01	0	0	0	0	0.443	0	0	0	0.443
miR5075	Os03t0647400-01	miR5809	Os03t0622600-01	4530.OS03T0647400-01	4530.OS03T0622600-01	0	0	0	0	0.45	0	0	0	0.45
miR1848	Os10t0552900-01	miR5809	Os03t0622600-01	4530.OS10T0552900-01	4530.OS03T0622600-01	0	0	0	0	0.436	0	0	0	0.436
miR1428	OS04t0492100-01	miR166	Os03t0607600-00	4530.OS04T0492100-01	4530.OS03T0607600-00	0	0	0	0	0.054	0.048	0.9	0	0.902
miR2926	OS05t0143400-01	miR166	Os03t0607600-00	4530.OS05T0143400-01	4530.OS03T0607600-00	0	0	0	0	0.87	0.051	0	0.063	0.874
miR5809	OS09t0483600-01	miR166	Os03t0607600-00	4530.OS09T0483600-01	4530.OS03T0607600-00	0	0	0	0	0	0	0	0.407	0.407
miR5144	OS10t0487400-01	miR166	Os03t0607600-00	4530.OS10T0487400-01	4530.OS03T0607600-00	0	0	0	0	0	0	0.9	0	0.9
miR444	Os04t0485000-01	miR166	Os03t0607600-00	4530.OS04T0485000-01	4530.OS03T0607600-00	0	0	0	0	0	0.588	0.9	0	0.957
no	OS03t0774200-01	miR164	Os03t0590700-01	4530.OS03T0774200-01	4530.OS03T0590700-01	0	0	0	0	0.577	0.734	0	0.349	0.92
no	OS08t0250200-01	miR164	Os03t0590700-01	4530.OS08T0250200-01	4530.OS03T0590700-01	0	0	0	0	0.055	0	0	0.663	0.667
miR1846	OS10t0576000-01	miR164	Os03t0590700-01	4530.OS10T0576000-01	4530.OS03T0590700-01	0	0	0	0	0.171	0.814	0	0.235	0.871
miR166	OS04t0691900-01	miR167	Os03t0425300-01	4530.OS04T0691900-01	4530.OS03T0425300-01	0	0	0	0	0.111	0	0	0.467	0.505
miR5075	OS06t0326700-01	miR167	Os03t0425300-01	4530.OS06T0326700-01	4530.OS03T0425300-01	0	0	0	0	0	0	0.65	0.1	0.671
miR159	OS06t0143900-01	miR2099	Os03t0402000-01	4530.OS06T0143900-01	4530.OS03T0402000-01	0	0	0	0	0.059	0.049	0	0.47	0.484
miR5071	Os06t0713800-01	no	Os03t0401300-01	4530.OS06T0713800-01	4530.OS03T0401300-01	0.061	0	0	0	0.046	0.052	0	0.597	0.611
miR1855	Os05t0176100-07	no	Os03t0401300-01	4530.OS05T0176100-05	4530.OS03T0401300-01	0.051	0	0	0	0.179	0	0	0.467	0.549
no	Os08t0520900-00	no	Os03t0401300-01	4530.OS08T0520900-00	4530.OS03T0401300-01	0	0	0	0	0.171	0.155	0	0.455	0.584
no	OS04t0535600-01	no	Os03t0401300-01	4530.OS04T0535600-01	4530.OS03T0401300-01	0	0	0	0	0	0	0.65	0.678	0.882
miR3980	Os10t0573000-01	no	Os03t0401300-01	4530.OS10T0573000-01	4530.OS03T0401300-01	0.056	0	0	0	0	0	0	0.437	0.446
miR2925	Os06t0229800-01	no	Os03t0401300-01	4530.OS06T0229800-01	4530.OS03T0401300-01	0.071	0	0	0	0	0	0	0.512	0.527
miR3980	Os12t0579000-01	miR5809	Os03t0375200-00	4530.OS12T0579000-01	4530.OS03T0375200-00	0	0	0	0	0	0	0	0.412	0.412
miR5834	OS03t0786700-01	miR3979	Os03t0343300-01	4530.OS03T0786700-01	4530.OS03T0343300-01	0	0	0	0	0.859	0	0	0	0.859
miR5809	OS05t0535800-00	miR3979	Os03t0343300-01	4530.OS05T0535800-00	4530.OS03T0343300-01	0	0	0	0	0.772	0.573	0	0.272	0.922
miR5075	OS05t0567400-01	miR3979	Os03t0343300-01	4530.OS05T0567400-01	4530.OS03T0343300-01	0	0	0	0	0.982	0.664	0	0.237	0.995
miR162	OS06t0192500-02	miR3979	Os03t0343300-01	4530.OS06T0192500-02	4530.OS03T0343300-01	0	0	0	0	0.372	0.452	0	0.172	0.69
miR156	OS06t0644600-01	miR3979	Os03t0343300-01	4530.OS06T0644600-01	4530.OS03T0343300-01	0	0	0	0	0.975	0.881	0.9	0.637	0.999
miR414	OS07t0603200-01	miR3979	Os03t0343300-01	4530.OS07T0603200-01	4530.OS03T0343300-01	0	0	0	0	0.972	0.892	0.9	0.631	0.999
miR1439	OS07t0673100-01	miR3979	Os03t0343300-01	4530.OS07T0673100-01	4530.OS03T0343300-01	0	0	0	0	0.879	0.694	0	0	0.961
miR1858	OS09t0246200-01	miR3979	Os03t0343300-01	4530.OS09T0246200-01	4530.OS03T0343300-01	0	0	0	0	0.656	0	0	0	0.656
miR814	OS09t0551300-02	miR3979	Os03t0343300-01	4530.OS09T0551300-02	4530.OS03T0343300-01	0	0	0	0	0.942	0.539	0	0.167	0.975
miR166	OS10t0456900-01	miR3979	Os03t0343300-01	4530.OS10T0456900-01	4530.OS03T0343300-01	0	0	0	0	0.747	0	0	0	0.747
miR5822	OS10t0471350-01	miR3979	Os03t0343300-01	4530.OS10T0471350-01	4530.OS03T0343300-01	0	0	0	0	0.175	0.337	0	0.102	0.465
miR414	Os05t0592500-01	miR3979	Os03t0343300-01	4530.OS05T0592500-01	4530.OS03T0343300-01	0	0	0	0	0.514	0	0	0	0.514
miR414	Os06t0526600-01	miR3979	Os03t0343300-01	4530.OS06T0526600-01	4530.OS03T0343300-01	0	0	0	0	0.516	0.592	0	0.094	0.805
miR2919	Os03t0699200-01	miR3979	Os03t0343300-01	4530.OS03T0699200-01	4530.OS03T0343300-01	0	0	0	0	0.893	0.704	0	0.151	0.97
miR5075	OS08t0159800-00	miR5809	Os03t0329200-01	4530.OS08T0159800-00	4530.OS03T0329200-01	0	0	0	0	0	0	0	0.597	0.597
miR5487	OS11t0600900-01	miR2931	Os03t0318500-01	4530.OS11T0600900-01	4530.OS03T0318500-01	0	0	0	0	0.044	0	0	0.45	0.451
miR2104	Os09t0529100-01	miR2931	Os03t0318500-01	4530.OS09T0529100-01	4530.OS03T0318500-01	0.156	0	0.371	0	0.149	0	0.65	0.411	0.889
miR2868	Os11t0484000-01	miR2931	Os03t0318500-01	4530.OS11T0484000-01	4530.OS03T0318500-01	0.134	0	0	0	0.062	0	0	0.346	0.422
miR528	Os06t0154200-01	miR172	Os03t0309200-01	4530.OS06T0154200-01	4530.OS03T0309200-01	0	0	0	0	0	0	0	0.586	0.586
miR535	Os07t0156732-01	miR172	Os03t0309200-01	4530.OS07T0155600-01	4530.OS03T0309200-01	0	0	0	0	0	0	0	0.498	0.497
miR5809	Os07t0259100-01	miR172	Os03t0309200-01	4530.OS07T0259100-01	4530.OS03T0309200-01	0.058	0	0	0	0	0.285	0	0.263	0.46
miR2102	Os06t0603000-01	miR172	Os03t0309200-01	4530.OS06T0603000-01	4530.OS03T0309200-01	0.064	0	0	0	0	0	0	0.666	0.674
miR1439	OS07t0673100-01	no	Os03t0296400-03	4530.OS07T0673100-01	4530.OS03T0296400-01	0	0	0	0	0.538	0.342	0	0.068	0.691
miR530	OS08t0416400-01	no	Os03t0296400-03	4530.OS08T0416400-01	4530.OS03T0296400-01	0	0	0	0	0.085	0	0	0.639	0.655
miR5075	OS10t0466700-01	no	Os03t0296400-03	4530.OS10T0466700-01	4530.OS03T0296400-01	0	0	0	0	0.579	0	0	0	0.579
miR2102	Os10t0467600-01	no	Os03t0296400-03	4530.OS10T0467600-01	4530.OS03T0296400-01	0	0	0	0	0.614	0.094	0.9	0.598	0.984
miR2919	Os03t0699200-01	no	Os03t0296400-03	4530.OS03T0699200-01	4530.OS03T0296400-01	0	0	0	0	0.531	0	0	0	0.531
miR5809	Os06t0199800-01	miR1428	Os03t0289100-02	4530.OS06T0199800-01	4530.OS03T0289100-02	0	0	0	0	0	0	0	0.437	0.437
miR5534	Os06t0597200-02	miR1428	Os03t0289100-02	4530.OS06T0597200-01	4530.OS03T0289100-02	0	0	0	0	0.058	0.132	0	0.348	0.42
no	OS04t0107900-02	miR426	Os03t0266300-03	4530.OS04T0107900-02	4530.OS03T0266300-01	0.048	0	0	0	0.165	0	0	0.524	0.588
no	OS09t0482600-01	miR426	Os03t0266300-03	4530.OS09T0482600-01	4530.OS03T0266300-01	0.048	0	0	0	0.165	0	0	0.59	0.646
miR3979	OS12t0244100-01	miR426	Os03t0266300-03	4530.OS12T0244100-01	4530.OS03T0266300-01	0.05	0	0	0	0.095	0.048	0	0.442	0.482
no	Os04t0307200-01	miR1850	Os03t0266100-01	4530.OS04T0307200-01	4530.OS03T0266100-01	0	0	0	0	0	0	0	0.445	0.445
miR2101	Os04t0498600-01	miR1850	Os03t0266100-01	4530.OS04T0498600-01	4530.OS03T0266100-01	0	0	0	0	0	0	0	0.479	0.479
no	Os04t0307200-01	no	Os03t0261500-01	4530.OS04T0307200-01	4530.OS03T0261500-01	0	0	0	0	0.058	0	0	0.444	0.453
miR414	OS05t0151000-00	no	Os03t0261500-01	4530.OS05T0151000-00	4530.OS03T0261500-01	0	0	0	0	0.044	0	0.9	0	0.9
miR444	OS12t0560400-01	no	Os03t0261500-01	4530.OS12T0560400-01	4530.OS03T0261500-01	0	0	0	0	0.096	0.1	0.9	0	0.911
miR5809	OS10t0492900-01	miR820	Os03t0255100-01	4530.OS10T0492900-01	4530.OS03T0255100-01	0	0	0	0	0.058	0	0	0.463	0.472
no	Os03t0392400-01	miR5075	Os03t0232500-01	4530.OS03T0392400-01	4530.OS03T0232500-01	0	0	0	0	0	0	0	0.499	0.499
miR5075	OS03t0232500-01	miR2919	Os03t0232400-00	4530.OS03T0232500-01	4530.OS03T0232400-00	0	0	0	0	0	0	0	0.775	0.775
no	Os03t0392400-01	miR2919	Os03t0232400-00	4530.OS03T0392400-01	4530.OS03T0232400-00	0	0	0	0	0	0	0	0.499	0.499
miR164	Os12t0610600-01	miR2919	Os03t0232400-00	4530.OS12T0610600-01	4530.OS03T0232400-00	0	0	0	0	0	0	0	0.601	0.601
miR5075	Os04t0494100-02	miR5498	Os03t0218500-01	4530.OS04T0494100-02	4530.OS03T0218500-01	0	0	0	0	0	0	0	0.69	0.69
no	Os04t0307200-01	miR5498	Os03t0218500-01	4530.OS04T0307200-01	4530.OS03T0218500-01	0	0	0	0	0.098	0.156	0	0.601	0.669
miR5075	Os06t0253100-01	miR5498	Os03t0218500-01	4530.OS06T0253100-01	4530.OS03T0218500-01	0.05	0	0	0	0.87	0.048	0	0.533	0.937
no	Os04t0445100-01	miR5498	Os03t0218500-01	4530.OS04T0445100-01	4530.OS03T0218500-01	0.05	0	0	0	0.224	0.048	0	0.495	0.598
no	OS04t0107900-02	miR5498	Os03t0218500-01	4530.OS04T0107900-02	4530.OS03T0218500-01	0	0	0	0	0.36	0.438	0	0.643	0.86
miR426	OS05t0529700-02	miR5498	Os03t0218500-01	4530.OS05T0529700-02	4530.OS03T0218500-01	0.044	0	0	0	0.147	0.3	0	0.245	0.511
no	OS09t0474300-01	miR5498	Os03t0218500-01	4530.OS09T0474300-01	4530.OS03T0218500-01	0	0	0	0	0.175	0.438	0	0.216	0.604
no	OS09t0482600-01	miR5498	Os03t0218500-01	4530.OS09T0482600-01	4530.OS03T0218500-01	0	0	0	0	0.175	0.438	0	0.641	0.819
miR3979	OS12t0244100-01	miR5498	Os03t0218500-01	4530.OS12T0244100-01	4530.OS03T0218500-01	0	0	0.439	0.714	0	0.194	0	0.603	0.408
miR5075	Os06t0703800-01	miR5498	Os03t0218500-01	4530.OS06T0703800-01	4530.OS03T0218500-01	0	0	0	0	0.219	0.052	0	0.279	0.42
miR5535	Os06t0728700-01	miR5498	Os03t0218500-01	4530.OS06T0728700-01	4530.OS03T0218500-01	0	0	0	0	0.173	0.319	0	0.102	0.45
miR2102	Os10t0467600-01	miR5498	Os03t0218500-01	4530.OS10T0467600-01	4530.OS03T0218500-01	0	0	0	0	0.058	0.205	0	0.273	0.408
no	Os06t0716700-02	miR5498	Os03t0218500-01	4530.OS06T0716700-02	4530.OS03T0218500-01	0	0	0	0	0.172	0.299	0	0.624	0.763
miR426	Os03t0266300-03	miR5498	Os03t0218500-01	4530.OS03T0266300-01	4530.OS03T0218500-01	0.05	0	0	0	0.242	0.048	0	0.527	0.633
no	Os04t0307200-01	miR396	Os03t0218100-01	4530.OS04T0307200-01	4530.OS03T0218100-01	0	0	0	0	0.126	0	0	0.692	0.719
miR2102	OS05t0594900-01	miR396	Os03t0218100-01	4530.OS05T0594900-01	4530.OS03T0218100-01	0	0	0	0	0.063	0.648	0	0.077	0.668
miR162	OS06t0192500-02	miR396	Os03t0218100-01	4530.OS06T0192500-02	4530.OS03T0218100-01	0	0	0	0	0.057	0.318	0	0.349	0.544
miR5822	OS10t0471350-01	miR396	Os03t0218100-01	4530.OS10T0471350-01	4530.OS03T0218100-01	0	0	0	0	0.057	0.318	0	0.188	0.432
miR5075	OS11t0180600-01	miR396	Os03t0218100-01	4530.OS11T0180600-01	4530.OS03T0218100-01	0	0	0	0	0	0	0	0.549	0.549
miR3979	Os03t0650700-01	miR396	Os03t0218100-01	4530.OS03T0650700-01	4530.OS03T0218100-01	0	0	0	0	0.101	0.325	0	0.1	0.406
miR393	Os05t0150500-00	miR396	Os03t0218100-01	4530.OS05T0150600-02	4530.OS03T0218100-01	0	0	0	0	0.054	0.118	0	0.342	0.403
miR530	OS08t0416400-01	miR2925	Os03t0213900-02	4530.OS08T0416400-01	4530.OS03T0213900-02	0	0	0	0	0.273	0	0	0.457	0.588
miR395	OS03t0743900-01	miR395	Os03t0195500-01	4530.OS03T0743900-01	4530.OS03T0195500-01	0	0	0	0	0.157	0	0	0.864	0.881
miR2102	Os06t0603000-01	miR2925	Os03t0163300-01	4530.OS06T0603000-01	4530.OS03T0163300-01	0	0	0	0	0.085	0.102	0	0.407	0.47
miR2931	Os03t0318500-01	miR2925	Os03t0163300-01	4530.OS03T0318500-01	4530.OS03T0163300-01	0.082	0	0	0	0.156	0	0	0.458	0.543
no	Os05t0156300-03	miR2925	Os03t0163300-01	4530.OS05T0156300-01	4530.OS03T0163300-01	0.065	0	0	0	0.099	0.282	0	0.408	0.593
miR5144	Os11t0199200-01	miR2925	Os03t0163300-01	4530.OS11T0199200-01	4530.OS03T0163300-01	0.065	0	0	0	0.077	0.282	0	0.377	0.562
miR1858	Os06t0163400-01	miR2925	Os03t0163300-01	4530.OS06T0163400-01	4530.OS03T0163300-01	0.065	0	0	0	0.077	0.282	0	0.377	0.562
miR535	Os07t0156732-01	miR5075	Os03t0160100-01	4530.OS07T0155600-01	4530.OS03T0160100-01	0	0	0	0	0.044	0.307	0	0.456	0.608
miR5809	Os07t0259100-01	miR5075	Os03t0160100-01	4530.OS07T0259100-01	4530.OS03T0160100-01	0	0	0	0	0.056	0.268	0	0.317	0.486
miR535	OS07t0156732-01	miR5075	Os03t0160100-01	4530.OS07T0156732-01	4530.OS03T0160100-01	0	0	0	0	0.044	0.307	0	0.21	0.43
miR535	OS07t0157401-01	miR5075	Os03t0160100-01	4530.OS07T0157401-01	4530.OS03T0160100-01	0	0	0	0	0.044	0.307	0	0.21	0.43
miR2924	Os03t0784900-02	miR5075	Os03t0160100-01	4530.OS03T0784900-01	4530.OS03T0160100-01	0	0	0	0	0	0	0	0.617	0.617
miR164	OS03t0590700-01	no	Os03t0129900-01	4530.OS03T0590700-01	4530.OS03T0129900-01	0	0	0	0	0.651	0	0	0	0.651
no	OS03t0774200-01	no	Os03t0129900-01	4530.OS03T0774200-01	4530.OS03T0129900-01	0	0	0	0	0.87	0.867	0	0.682	0.994
no	OS08t0250200-01	no	Os03t0129900-01	4530.OS08T0250200-01	4530.OS03T0129900-01	0	0	0	0	0.87	0	0	0.267	0.9
miR164	OS10t0571100-01	no	Os03t0129900-01	4530.OS10T0571100-01	4530.OS03T0129900-01	0	0	0	0	0.651	0	0	0	0.651
miR1846	OS10t0576000-01	no	Os03t0129900-01	4530.OS10T0576000-01	4530.OS03T0129900-01	0	0	0	0	0.883	0.875	0	0.608	0.993
no	Os03t0772800-02	no	Os03t0129900-01	4530.OS03T0772800-01	4530.OS03T0129900-01	0	0	0	0	0.667	0.816	0	0.573	0.971
miR3979	Os04t0465600-01	no	Os03t0129900-01	4530.OS04T0465600-01	4530.OS03T0129900-01	0	0	0	0	0	0	0	0.743	0.743
miR414	OS07t0603200-01	miR1861	Os03t0129200-00	4530.OS07T0603200-01	4530.OS03T0129200-00	0	0	0	0	0.562	0	0	0.309	0.684
miR3979	Os03t0343300-01	miR5075	Os03t0123200-01	4530.OS03T0343300-01	4530.OS03T0123200-01	0	0	0	0	0.501	0.048	0	0	0.505
miR166	OS10t0456900-01	miR5075	Os03t0114400-01	4530.OS10T0456900-01	4530.OS03T0114400-01	0	0	0	0	0.043	0	0	0.612	0.612
miR1436	OS08t0472600-01	miR530	Os02t0832800-01	4530.OS08T0472600-01	4530.OS02T0832800-01	0	0	0	0	0	0	0	0.752	0.752
miR167	Os04t0671900-03	miR5075	Os02t0806400-02	4530.OS04T0671900-01	4530.OS02T0806400-02	0	0	0	0	0	0	0	0.598	0.598
miR5075	Os11t0523800-01	miR5075	Os02t0806400-02	4530.OS11T0523800-01	4530.OS02T0806400-02	0	0	0	0	0	0	0	0.449	0.449
miR5075	Os01t0924300-01	miR5075	Os02t0806400-02	4530.OS03T0719800-01	4530.OS02T0806400-02	0	0	0	0	0	0.152	0	0.453	0.516
no	Os08t0189300-01	miR418	Os02t0794700-01	4530.OS08T0187800-01	4530.OS02T0794700-01	0	0	0	0	0.59	0	0	0	0.59
miR3979	OS04t0655600-01	miR418	Os02t0794700-01	4530.OS04T0655600-01	4530.OS02T0794700-01	0	0	0	0	0.519	0	0	0.078	0.537
miR5487	OS11t0600900-01	miR418	Os02t0794700-01	4530.OS11T0600900-01	4530.OS02T0794700-01	0.093	0	0	0	0.057	0	0	0.577	0.606
miR5075	Os12t0604800-01	miR418	Os02t0794700-01	4530.OS12T0604800-01	4530.OS02T0794700-01	0	0	0	0	0.049	0	0	0.447	0.451
miR5533	Os04t0569000-01	miR418	Os02t0794700-01	4530.OS04T0569000-01	4530.OS02T0794700-01	0	0	0	0	0.728	0	0	0	0.728
miR166	Os03t0607600-00	miR414	Os02t0785900-00	4530.OS03T0607600-00	4530.OS02T0785900-00	0	0	0	0	0.083	0.524	0.9	0.101	0.955
miR444	Os04t0485000-01	miR414	Os02t0785900-00	4530.OS04T0485000-01	4530.OS02T0785900-00	0	0	0	0	0.049	0	0.9	0	0.9
no	Os06t0219500-00	no	Os02t0782500-01	4530.OS06T0219500-00	4530.OS02T0782500-01	0	0	0	0	0.11	0	0	0.802	0.816
miR414	OS06t0605750-00	miR169	Os02t0776400-01	4530.OS06T0605750-00	4530.OS02T0776400-01	0	0	0	0	0	0	0	0.597	0.597
miR419	OS06t0353400-01	miR2919	Os02t0772500-01	4530.OS06T0353400-01	4530.OS02T0772500-01	0	0	0	0	0.044	0	0	0.501	0.502
miR535	Os07t0156732-01	miR812	Os02t0771600-01	4530.OS07T0155600-01	4530.OS02T0771600-01	0	0	0	0	0	0	0	0.435	0.435
no	Os03t0401300-01	miR812	Os02t0771600-01	4530.OS03T0401300-01	4530.OS02T0771600-01	0	0	0	0	0	0	0	0.573	0.573
no	Os06t0194900-03	miR812	Os02t0771600-01	4530.OS06T0194900-03	4530.OS02T0771600-01	0	0	0	0	0	0	0	0.607	0.607
no	Os07t0616800-01	miR812	Os02t0771600-01	4530.OS07T0616800-01	4530.OS02T0771600-01	0	0	0	0	0	0	0	0.559	0.559
miR395	OS03t0743900-01	miR5809	Os02t0765900-00	4530.OS03T0743900-01	4530.OS02T0765900-00	0.178	0	0	0	0.817	0	0	0.492	0.916
miR5788	OS03t0748700-01	miR5809	Os02t0765900-00	4530.OS03T0748700-01	4530.OS02T0765900-00	0	0	0	0	0	0	0	0.572	0.572
miR2926	OS05t0143400-01	miR5809	Os02t0765900-00	4530.OS05T0143400-01	4530.OS02T0765900-00	0	0	0	0	0	0	0	0.408	0.408
miR5809	OS06t0581000-01	miR5809	Os02t0765900-00	4530.OS06T0581000-01	4530.OS02T0765900-00	0	0	0	0	0	0	0	0.452	0.452
miR5075	Os06t0253100-01	no	Os02t0758000-01	4530.OS06T0253100-01	4530.OS02T0758000-01	0	0	0.2	0.697	0.195	0	0	0.773	0.412
no	Os02t0782500-01	no	Os02t0758000-01	4530.OS02T0782500-01	4530.OS02T0758000-01	0	0	0	0	0	0	0	0.503	0.503
no	Os11t0244200-01	no	Os02t0758000-01	4530.OS11T0244200-01	4530.OS02T0758000-01	0	0	0	0	0.084	0	0	0.566	0.585
no	Os04t0445100-01	no	Os02t0758000-01	4530.OS04T0445100-01	4530.OS02T0758000-01	0	0	0	0	0.098	0	0	0.501	0.53
no	OS04t0107900-02	no	Os02t0758000-01	4530.OS04T0107900-02	4530.OS02T0758000-01	0.048	0	0	0	0.272	0	0	0.587	0.688
no	OS09t0482600-01	no	Os02t0758000-01	4530.OS09T0482600-01	4530.OS02T0758000-01	0.048	0	0	0	0.165	0	0	0.529	0.593
miR3979	OS12t0244100-01	no	Os02t0758000-01	4530.OS12T0244100-01	4530.OS02T0758000-01	0.05	0	0	0	0.095	0.048	0	0.444	0.484
miR5498	Os03t0218500-01	no	Os02t0758000-01	4530.OS03T0218500-01	4530.OS02T0758000-01	0.05	0	0	0	0.167	0.048	0	0.651	0.702
no	Os06t0716700-02	no	Os02t0758000-01	4530.OS06T0716700-02	4530.OS02T0758000-01	0.048	0	0	0	0.165	0	0	0.357	0.444
miR2919	Os04t0550400-01	miR5075	Os02t0736100-01	4530.OS04T0550400-01	4530.OS02T0736100-01	0	0	0	0	0	0.59	0	0	0.59
miR2924	Os03t0784900-02	miR437	Os02t0720900-01	4530.OS03T0784900-01	4530.OS02T0720900-01	0	0	0	0	0	0	0	0.469	0.469
miR1850	Os03t0266100-01	no	Os02t0718900-01	4530.OS03T0266100-01	4530.OS02T0718900-01	0	0	0	0	0.049	0.104	0	0.564	0.596
no	Os04t0307200-01	miR2919	Os02t0710900-01	4530.OS04T0307200-01	4530.OS02T0710900-01	0	0	0	0	0.87	0.156	0	0.919	0.99
miR5075	Os06t0253100-01	miR2919	Os02t0710900-01	4530.OS06T0253100-01	4530.OS02T0710900-01	0.05	0	0	0	0.104	0.053	0	0.643	0.674
no	Os02t0758000-01	miR2919	Os02t0710900-01	4530.OS02T0758000-01	4530.OS02T0710900-01	0.05	0	0	0	0.104	0.053	0	0.686	0.713
no	OS03t0261500-01	miR2919	Os02t0710900-01	4530.OS03T0261500-01	4530.OS02T0710900-01	0	0	0	0	0.044	0.329	0	0.182	0.429
no	OS04t0107900-02	miR2919	Os02t0710900-01	4530.OS04T0107900-02	4530.OS02T0710900-01	0	0	0	0	0.536	0.602	0	0.852	0.97
miR426	OS05t0529700-02	miR2919	Os02t0710900-01	4530.OS05T0529700-02	4530.OS02T0710900-01	0.044	0	0	0	0.147	0.178	0	0.56	0.665
miR414	OS07t0246200-03	miR2919	Os02t0710900-01	4530.OS07T0246200-03	4530.OS02T0710900-01	0	0	0	0	0.87	0.096	0	0.597	0.948
miR1858	OS07t0632700-01	miR2919	Os02t0710900-01	4530.OS07T0632700-01	4530.OS02T0710900-01	0	0	0	0	0.046	0.29	0	0.359	0.527
no	OS09t0474300-01	miR2919	Os02t0710900-01	4530.OS09T0474300-01	4530.OS02T0710900-01	0	0	0	0	0.536	0.602	0	0.676	0.934
no	OS09t0482600-01	miR2919	Os02t0710900-01	4530.OS09T0482600-01	4530.OS02T0710900-01	0	0	0	0	0.536	0.602	0	0.851	0.97
miR3979	OS12t0244100-01	miR2919	Os02t0710900-01	4530.OS12T0244100-01	4530.OS02T0710900-01	0	0	0.327	0.622	0.662	0.11	0	0.865	0.812
miR5498	Os03t0218500-01	miR2919	Os02t0710900-01	4530.OS03T0218500-01	4530.OS02T0710900-01	0	0	0.342	0.568	0.253	0.326	0	0.852	0.712
miR5075	Os06t0703800-01	miR2919	Os02t0710900-01	4530.OS06T0703800-01	4530.OS02T0710900-01	0	0	0	0	0.76	0.052	0	0.432	0.859
miR5535	Os06t0728700-01	miR2919	Os02t0710900-01	4530.OS06T0728700-01	4530.OS02T0710900-01	0	0	0	0	0.139	0.212	0	0.385	0.546
miR531	Os07t0201100-01	miR2919	Os02t0710900-01	4530.OS07T0201100-01	4530.OS02T0710900-01	0	0	0	0	0.319	0	0	0.407	0.579
miR5075	Os12t0604800-01	miR2919	Os02t0710900-01	4530.OS12T0604800-01	4530.OS02T0710900-01	0	0	0	0	0.264	0.209	0	0.46	0.658
miR414	Os04t0693000-01	miR2919	Os02t0710900-01	4530.OS04T0693000-01	4530.OS02T0710900-01	0	0	0	0	0.067	0.056	0	0.469	0.491
no	Os06t0716700-02	miR2919	Os02t0710900-01	4530.OS06T0716700-02	4530.OS02T0710900-01	0	0	0	0	0.908	0.299	0	0.963	0.997
no	Os05t0156300-03	miR2919	Os02t0710900-01	4530.OS05T0156300-01	4530.OS02T0710900-01	0	0	0	0	0.475	0.216	0	0.641	0.839
miR5144	Os11t0199200-01	miR2919	Os02t0710900-01	4530.OS11T0199200-01	4530.OS02T0710900-01	0	0	0	0	0.874	0.438	0	0.69	0.976
miR1858	Os06t0163400-01	miR2919	Os02t0710900-01	4530.OS06T0163400-01	4530.OS02T0710900-01	0	0	0	0	0.855	0.438	0	0.69	0.972
miR426	Os03t0266300-03	miR2919	Os02t0710900-01	4530.OS03T0266300-01	4530.OS02T0710900-01	0.05	0	0	0	0.104	0.053	0	0.639	0.67
miR390	Os09t0442900-01	miR3979	Os02t0709400-01	4530.OS09T0442900-01	4530.OS02T0709400-01	0	0	0	0	0	0	0	0.448	0.448
no	Os06t0194900-03	miR3979	Os02t0709400-01	4530.OS06T0194900-03	4530.OS02T0709400-01	0	0	0	0	0	0	0	0.597	0.597
miR531	OS12t0541300-01	miR1848	Os02t0697300-01	4530.OS12T0541300-01	4530.OS02T0697300-01	0	0	0	0	0	0	0.9	0	0.9
miR164	Os04t0460600-01	miR1848	Os02t0697300-01	4530.OS04T0460600-02	4530.OS02T0697300-01	0	0	0	0	0	0	0	0.561	0.561
miR5075	Os02t0817500-01	miR1848	Os02t0697300-01	4530.OS02T0817500-01	4530.OS02T0697300-01	0	0	0	0	0	0	0.9	0	0.9
miR2926	OS08t0117100-01	miR816	Os02t0689700-01	4530.OS08T0117100-01	4530.OS02T0689700-01	0	0	0	0	0.191	0.191	0	0.695	0.783
miR160	Os05t0101400-01	miR816	Os02t0689700-01	4530.OS05T0101400-01	4530.OS02T0689700-01	0	0	0	0	0.2	0.438	0	0.638	0.823
miR5809	OS06t0581000-01	miR166	Os02t0676400-00	4530.OS06T0581000-01	4530.OS02T0676400-00	0	0	0	0	0.043	0	0	0.461	0.462
miR5075	OS11t0177400-01	miR166	Os02t0676400-00	4530.OS11T0177400-01	4530.OS02T0676400-00	0	0	0	0	0	0	0	0.472	0.472
miR172	Os05t0121600-01	miR171	OS02t0663100-01	4530.OS05T0121600-01	4530.OS02T0663100-01	0	0	0	0	0	0.07	0	0.75	0.757
miR160	Os06t0685700-01	miR171	Os02t0663100-01	4530.OS06T0685700-01	4530.OS02T0663100-01	0	0	0	0	0	0.049	0	0.75	0.752
miR160	Os10t0479900-01	miR171	Os02t0663100-01	4530.OS10T0479900-01	4530.OS02T0663100-01	0	0	0	0	0	0.049	0	0.75	0.752
miR164	Os06t0675600-01	miR171	Os02t0663100-01	4530.OS06T0675600-01	4530.OS02T0663100-01	0	0	0	0	0	0	0	0.627	0.627
miR396	Os06t0204800-00	miR408	Os02t0653200-01	4530.OS06T0204800-00	4530.OS02T0653200-01	0	0	0	0	0	0	0	0.467	0.467
miR414	Os03t0142800-01	miR408	Os02t0653200-01	4530.OS03T0142800-01	4530.OS02T0653200-01	0	0	0	0	0	0	0	0.407	0.407
miR2926	OS05t0143400-01	miR2102	Os02t0633400-01	4530.OS05T0143400-01	4530.OS02T0633400-01	0	0	0	0	0.83	0.732	0	0.061	0.953
miR414	OS05t0151000-00	miR2102	Os02t0633400-01	4530.OS05T0151000-00	4530.OS02T0633400-01	0	0	0	0	0	0.214	0.9	0	0.918
miR5075	OS11t0180600-01	miR2102	Os02t0633400-01	4530.OS11T0180600-01	4530.OS02T0633400-01	0	0	0	0	0.058	0.658	0	0.102	0.685
miR3979	OS12t0244100-01	miR2102	Os02t0633400-01	4530.OS12T0244100-01	4530.OS02T0633400-01	0	0	0	0	0.049	0	0	0.561	0.564
miR444	OS12t0560400-01	miR2102	Os02t0633400-01	4530.OS12T0560400-01	4530.OS02T0633400-01	0	0	0	0	0.057	0	0.9	0	0.901
miR2104	Os05t0198700-01	miR2102	Os02t0633400-01	4530.OS05T0198700-01	4530.OS02T0633400-01	0	0	0	0	0.045	0	0.9	0	0.9
miR3979	Os10t0437500-01	miR2102	Os02t0633400-01	4530.OS10T0437500-01	4530.OS02T0633400-01	0	0	0	0	0	0	0	0.775	0.775
miR393	Os05t0150500-00	miR2102	Os02t0633400-01	4530.OS05T0150600-02	4530.OS02T0633400-01	0	0	0	0	0.055	0.589	0	0.236	0.677
miR5533	Os04t0569000-01	miR2102	Os02t0633400-01	4530.OS04T0569000-01	4530.OS02T0633400-01	0	0	0	0	0.651	0.205	0.9	0.493	0.984
miR172	Os05t0121600-01	miR160	OS02t0628600-01	4530.OS05T0121600-01	4530.OS02T0628600-01	0	0	0	0	0	0	0	0.719	0.719
miR164	Os06t0675600-01	miR160	Os02t0628600-01	4530.OS06T0675600-01	4530.OS02T0628600-01	0	0	0	0	0	0.043	0	0.705	0.705
miR159	OS06t0679400-01	miR160	Os02t0628600-01	4530.OS06T0679400-01	4530.OS02T0628600-01	0	0	0	0	0	0.05	0	0.446	0.451
miR171	Os02t0663100-01	miR160	Os02t0628600-01	4530.OS02T0663100-01	4530.OS02T0628600-01	0	0	0	0	0	0.049	0	0.75	0.752
miR393	Os05t0150500-00	miR160	Os02t0628600-01	4530.OS05T0150500-00	4530.OS02T0628600-01	0	0	0	0	0	0.049	0	0.598	0.601
miR164	Os04t0460600-01	miR160	Os02t0628600-01	4530.OS04T0460600-02	4530.OS02T0628600-01	0	0	0	0	0	0	0	0.705	0.705
no	OS08t0250200-01	miR2104	Os02t0603800-01	4530.OS08T0250200-01	4530.OS02T0603800-01	0	0	0	0	0	0	0	0.52	0.52
miR5487	OS11t0600900-01	miR2104	Os02t0603800-01	4530.OS11T0600900-01	4530.OS02T0603800-01	0	0	0	0	0	0	0	0.478	0.478
miR444	Os03t0773800-03	miR2104	Os02t0595500-01	4530.OS03T0773800-01	4530.OS02T0595500-01	0.119	0	0	0	0.301	0.155	0	0.449	0.674
miR444	Os04t0485000-01	miR2104	Os02t0595500-01	4530.OS04T0485000-01	4530.OS02T0595500-01	0	0	0	0	0.049	0	0	0.564	0.567
no	OS02t0718900-01	miR2925	Os02t0591700-01	4530.OS02T0718900-01	4530.OS02T0591700-01	0	0	0	0	0.1	0.261	0	0.405	0.569
miR5809	OS03t0622600-01	miR2925	Os02t0591700-01	4530.OS03T0622600-01	4530.OS02T0591700-01	0	0	0	0	0.477	0	0	0	0.477
miR5834	OS03t0786700-01	miR2925	Os02t0591700-01	4530.OS03T0786700-01	4530.OS02T0591700-01	0	0	0	0	0.47	0	0	0	0.47
miR5075	OS05t0567400-01	miR2925	Os02t0591700-01	4530.OS05T0567400-01	4530.OS02T0591700-01	0	0	0	0	0.135	0.561	0	0.042	0.604
miR414	OS07t0603200-01	miR2925	Os02t0591700-01	4530.OS07T0603200-01	4530.OS02T0591700-01	0	0	0	0	0.758	0	0	0	0.758
miR1439	OS07t0673100-01	miR2925	Os02t0591700-01	4530.OS07T0673100-01	4530.OS02T0591700-01	0	0	0	0	0.617	0.615	0	0.227	0.876
miR1858	OS09t0246200-01	miR2925	Os02t0591700-01	4530.OS09T0246200-01	4530.OS02T0591700-01	0	0	0	0	0.099	0	0	0.495	0.525
miR814	OS09t0551300-02	miR2925	Os02t0591700-01	4530.OS09T0551300-02	4530.OS02T0591700-01	0	0	0	0	0.52	0.516	0	0	0.758
miR166	OS10t0456900-01	miR2925	Os02t0591700-01	4530.OS10T0456900-01	4530.OS02T0591700-01	0	0	0	0	0.157	0.438	0	0	0.506
miR5075	OS10t0466700-01	miR2925	Os02t0591700-01	4530.OS10T0466700-01	4530.OS02T0591700-01	0.151	0	0	0	0.94	0.807	0	0.468	0.994
no	Os03t0296400-03	miR2925	Os02t0591700-01	4530.OS03T0296400-01	4530.OS02T0591700-01	0	0	0	0	0.887	0	0	0	0.887
miR3979	Os03t0343300-01	miR2925	Os02t0591700-01	4530.OS03T0343300-01	4530.OS02T0591700-01	0	0	0	0	0.437	0	0	0	0.437
miR3979	Os03t0650700-01	miR2925	Os02t0591700-01	4530.OS03T0650700-01	4530.OS02T0591700-01	0.074	0	0	0	0.151	0.325	0	0.045	0.425
no	Os05t0302700-01	miR2925	Os02t0591700-01	4530.OS05T0302700-01	4530.OS02T0591700-01	0	0	0	0	0.661	0.261	0	0.405	0.838
miR2925	Os07t0584000-01	miR2925	Os02t0591700-01	4530.OS07T0584000-01	4530.OS02T0591700-01	0	0	0	0	0	0	0	0.423	0.422
miR414	Os04t0693000-01	miR2925	Os02t0591700-01	4530.OS04T0693000-01	4530.OS02T0591700-01	0	0	0	0	0.058	0.612	0	0	0.618
miR2919	Os03t0699200-01	miR2925	Os02t0591700-01	4530.OS03T0699200-01	4530.OS02T0591700-01	0	0	0	0	0.413	0.615	0	0	0.764
miR172	Os05t0121600-01	miR164	OS02t0579000-01	4530.OS05T0121600-01	4530.OS02T0579000-01	0	0	0	0	0	0	0	0.468	0.468
miR160	Os06t0685700-01	miR164	Os02t0579000-01	4530.OS06T0685700-01	4530.OS02T0579000-01	0	0	0	0	0	0	0	0.468	0.468
miR160	Os10t0479900-01	miR164	Os02t0579000-01	4530.OS10T0479900-01	4530.OS02T0579000-01	0	0	0	0	0	0	0	0.468	0.468
miR160	Os02t0628600-01	miR164	Os02t0579000-01	4530.OS02T0628600-01	4530.OS02T0579000-01	0	0	0	0	0	0	0	0.705	0.705
miR393	Os05t0150500-00	miR164	Os02t0579000-01	4530.OS05T0150500-00	4530.OS02T0579000-01	0	0	0	0	0	0	0	0.502	0.502
miR1436	OS08t0472600-01	miR2864	Os02t0577300-00	4530.OS08T0472600-01	4530.OS02T0577300-00	0	0	0	0	0.048	0	0	0.503	0.506
miR530	Os02t0832800-01	miR2864	Os02t0577300-00	4530.OS02T0832800-01	4530.OS02T0577300-00	0	0	0	0	0	0	0	0.606	0.606
miR535	Os07t0156732-01	miR5075	Os02t0574800-01	4530.OS07T0155600-01	4530.OS02T0574800-01	0	0	0	0	0	0	0.6	0.047	0.602
miR2104	Os02t0603800-01	miR2868	Os02t0533000-00	4530.OS02T0603800-01	4530.OS02T0533000-00	0.178	0	0	0	0.263	0	0	0.322	0.553
miR5788	OS03t0748700-01	miR2868	Os02t0533000-00	4530.OS03T0748700-01	4530.OS02T0533000-00	0	0	0	0	0.044	0	0	0.574	0.575
no	OS03t0774200-01	miR2868	Os02t0533000-00	4530.OS03T0774200-01	4530.OS02T0533000-00	0.18	0	0	0	0	0	0	0.347	0.441
miR3979	OS12t0244100-01	miR2868	Os02t0533000-00	4530.OS12T0244100-01	4530.OS02T0533000-00	0.074	0	0	0	0.112	0.154	0	0.34	0.479
miR1846	Os04t0507100-01	miR2868	Os02t0533000-00	4530.OS04T0507100-02	4530.OS02T0533000-00	0	0	0	0	0.465	0	0	0	0.465
miR531	Os04t0640500-01	miR2868	Os02t0533000-00	4530.OS04T0640500-01	4530.OS02T0533000-00	0	0	0	0	0.609	0	0	0	0.609
miR2930	Os05t0170800-01	miR2868	Os02t0533000-00	4530.OS05T0170800-01	4530.OS02T0533000-00	0	0	0	0	0.331	0	0	0.218	0.454
miR3979	Os02t0709400-01	miR2102	Os02t0523800-01	4530.OS02T0709400-01	4530.OS02T0523800-01	0	0	0	0	0.054	0	0	0.465	0.472
miR414	Os03t0142800-01	miR2102	Os02t0523800-01	4530.OS03T0142800-01	4530.OS02T0523800-01	0	0	0	0	0.047	0	0	0.566	0.568
miR167	OS03t0425300-01	miR2102	Os02t0523800-01	4530.OS03T0425300-01	4530.OS02T0523800-01	0	0	0	0	0.049	0	0	0.745	0.747
miR395	OS03t0743900-01	miR2102	Os02t0523800-01	4530.OS03T0743900-01	4530.OS02T0523800-01	0	0	0	0	0	0	0	0.575	0.575
no	OS04t0107900-02	miR2102	Os02t0523800-01	4530.OS04T0107900-02	4530.OS02T0523800-01	0	0	0	0	0	0.213	0	0.41	0.515
miR5809	OS04t0394100-00	miR2102	Os02t0523800-01	4530.OS04T0394100-00	4530.OS02T0523800-01	0	0	0	0	0	0	0	0.434	0.434
miR166	OS04t0691900-01	miR2102	Os02t0523800-01	4530.OS04T0691900-01	4530.OS02T0523800-01	0	0	0	0	0.076	0	0	0.421	0.442
miR5809	OS07t0209100-01	miR2102	Os02t0523800-01	4530.OS07T0209100-01	4530.OS02T0523800-01	0	0	0	0	0	0	0	0.463	0.463
miR1442	OS08t0307400-02	miR2102	Os02t0523800-01	4530.OS08T0307400-02	4530.OS02T0523800-01	0	0	0	0	0.119	0.095	0	0.615	0.666
no	OS09t0474300-01	miR2102	Os02t0523800-01	4530.OS09T0474300-01	4530.OS02T0523800-01	0	0	0	0	0	0.213	0	0.41	0.515
no	OS09t0482600-01	miR2102	Os02t0523800-01	4530.OS09T0482600-01	4530.OS02T0523800-01	0	0	0	0	0	0.213	0	0.41	0.515
miR444	OS12t0560400-01	miR2102	Os02t0523800-01	4530.OS12T0560400-01	4530.OS02T0523800-01	0	0	0	0	0.076	0	0	0.41	0.431
miR2919	Os05t0134000-01	miR2102	Os02t0523800-01	4530.OS05T0134000-03	4530.OS02T0523800-01	0	0	0	0	0	0.069	0	0.414	0.431
miR2925	Os07t0584000-01	miR2102	Os02t0523800-01	4530.OS07T0584000-01	4530.OS02T0523800-01	0	0	0	0	0	0	0	0.445	0.445
miR2868	Os11t0484000-01	miR2102	Os02t0523800-01	4530.OS11T0484000-01	4530.OS02T0523800-01	0	0	0	0	0.049	0	0	0.55	0.553
miR5822	OS10t0471350-01	miR5809	Os02t0523500-01	4530.OS10T0471350-01	4530.OS02T0523500-01	0	0	0	0	0.049	0.321	0	0.267	0.485
miR414	Os04t0693000-01	miR5809	Os02t0523500-01	4530.OS04T0693000-01	4530.OS02T0523500-01	0	0	0	0	0.058	0.408	0	0	0.418
no	Os06t0716700-02	miR5809	Os02t0523500-01	4530.OS06T0716700-02	4530.OS02T0523500-01	0	0	0	0	0.204	0.321	0	0.05	0.441
no	Os04t0307200-01	miR414	Os02t0474700-01	4530.OS04T0307200-01	4530.OS02T0474700-01	0.074	0	0	0	0.109	0.298	0	0.352	0.574
miR1861	OS03t0129200-00	miR414	Os02t0474700-01	4530.OS03T0129200-00	4530.OS02T0474700-01	0	0	0	0	0.171	0.339	0	0.217	0.533
miR156	OS06t0644600-01	miR414	Os02t0474700-01	4530.OS06T0644600-01	4530.OS02T0474700-01	0	0	0	0	0.546	0	0	0	0.546
miR814	OS09t0551300-02	miR414	Os02t0474700-01	4530.OS09T0551300-02	4530.OS02T0474700-01	0	0	0	0	0.507	0.055	0	0	0.515
miR166	OS10t0456900-01	miR414	Os02t0474700-01	4530.OS10T0456900-01	4530.OS02T0474700-01	0	0	0	0	0.257	0.098	0	0.23	0.438
miR444	OS11t0518900-01	miR414	Os02t0474700-01	4530.OS11T0518900-01	4530.OS02T0474700-01	0	0	0	0	0.144	0	0	0.437	0.497
miR3979	Os03t0343300-01	miR414	Os02t0474700-01	4530.OS03T0343300-01	4530.OS02T0474700-01	0	0	0	0	0.252	0	0	0.342	0.486
miR2919	Os03t0699200-01	miR414	Os02t0474700-01	4530.OS03T0699200-01	4530.OS02T0474700-01	0	0	0	0	0.579	0.318	0	0	0.701
miR414	OS07t0603200-01	miR5809	Os02t0461600-02	4530.OS07T0603200-01	4530.OS02T0461600-02	0	0	0	0	0.166	0	0	0.598	0.65
miR5809	OS03t0622600-01	miR164	Os02t0436400-01	4530.OS03T0622600-01	4530.OS02T0436400-01	0	0	0	0	0.426	0	0	0	0.426
miR3979	Os03t0343300-01	miR164	Os02t0436400-01	4530.OS03T0343300-01	4530.OS02T0436400-01	0	0	0	0	0.556	0	0	0	0.556
miR418	OS02t0794700-01	miR419	Os02t0295700-01	4530.OS02T0794700-01	4530.OS02T0295700-01	0	0	0	0	0.867	0	0	0	0.867
miR3979	OS04t0655600-01	miR419	Os02t0295700-01	4530.OS04T0655600-01	4530.OS02T0295700-01	0	0	0	0	0.574	0	0	0	0.574
no	Os03t0392400-01	miR419	Os02t0295700-01	4530.OS03T0392400-01	4530.OS02T0295700-01	0	0	0	0	0.484	0	0	0	0.483
miR5533	Os04t0569000-01	miR419	Os02t0295700-01	4530.OS04T0569000-01	4530.OS02T0295700-01	0	0	0	0	0.544	0	0	0	0.544
miR5075	Os02t0591900-01	miR5075	Os02t0246300-00	4530.OS02T0591900-02	4530.OS02T0246300-00	0	0	0	0	0	0.07	0	0.409	0.426
no	Os12t0485800-01	miR5075	Os02t0246300-00	4530.OS12T0485800-01	4530.OS02T0246300-00	0	0	0	0	0.87	0.869	0	0.736	0.995
miR5075	OS03t0232500-01	miR5075	Os02t0244100-01	4530.OS03T0232500-01	4530.OS02T0244100-01	0	0	0	0	0	0	0	0.421	0.42
miR2919	Os03t0232400-00	miR5075	Os02t0244100-01	4530.OS03T0232400-00	4530.OS02T0244100-01	0	0	0	0	0	0	0	0.421	0.42
no	Os03t0392400-01	miR5075	Os02t0244100-01	4530.OS03T0392400-01	4530.OS02T0244100-01	0	0	0	0	0	0	0	0.41	0.41
miR5075	Os11t0523800-01	miR2919	Os02t0236200-01	4530.OS11T0523800-01	4530.OS02T0236200-01	0	0	0	0	0	0.318	0	0.332	0.524
miR2102	Os02t0523800-01	miR2919	Os02t0236200-01	4530.OS02T0523800-01	4530.OS02T0236200-01	0	0	0	0	0	0.069	0	0.414	0.431
no	OS04t0107900-02	miR2919	Os02t0236200-01	4530.OS04T0107900-02	4530.OS02T0236200-01	0	0	0	0	0	0.32	0	0.156	0.401
miR2102	Os10t0467600-01	miR5075	Os02t0221500-01	4530.OS10T0467600-01	4530.OS02T0221500-01	0	0	0	0	0.085	0.303	0	0.147	0.408
miR159	OS06t0679400-01	miR172	Os02t0214500-01	4530.OS06T0679400-01	4530.OS02T0214500-01	0	0	0	0	0	0	0	0.451	0.451
miR414	OS05t0151000-00	miR2919	Os02t0208600-01	4530.OS05T0151000-00	4530.OS02T0208600-01	0	0	0	0	0.086	0.612	0	0.164	0.677
miR444	OS12t0560400-01	miR2919	Os02t0208600-01	4530.OS12T0560400-01	4530.OS02T0208600-01	0	0	0	0	0	0.481	0	0.102	0.514
no	Os08t0520900-00	miR5075	Os02t0202400-01	4530.OS08T0520900-00	4530.OS02T0202400-01	0	0	0	0	0	0	0	0.412	0.412
no	OS07t0222000-01	miR5075	Os02t0202400-01	4530.OS07T0222000-01	4530.OS02T0202400-01	0	0	0	0	0.606	0	0	0	0.606
miR3979	OS12t0244100-01	miR5075	Os02t0202400-01	4530.OS12T0244100-01	4530.OS02T0202400-01	0	0	0	0	0	0	0	0.565	0.565
no	Os07t0214300-01	miR5075	Os02t0202400-01	4530.OS07T0214300-01	4530.OS02T0202400-01	0	0	0	0	0.217	0	0	0.297	0.426
miR2925	Os06t0229800-01	miR5075	Os02t0202400-01	4530.OS06T0229800-01	4530.OS02T0202400-01	0	0	0	0	0.044	0	0	0.527	0.529
miR5075	Os03t0819600-02	miR5488	Os02t0177600-01	4530.OS03T0819600-01	4530.OS02T0177600-01	0	0	0	0	0.098	0	0	0.493	0.523
miR171	OS06t0105350-00	miR156	Os02t0174100-02	4530.OS06T0105350-00	4530.OS02T0174100-02	0	0	0	0	0	0	0	0.597	0.597
miR5075	OS02t0564400-01	miR5075	Os02t0161200-01	4530.OS02T0564400-01	4530.OS02T0161200-01	0	0	0	0	0	0	0	0.454	0.454
miR2919	Os03t0699200-01	miR5075	Os02t0161200-01	4530.OS03T0699200-01	4530.OS02T0161200-01	0	0	0	0	0.124	0	0	0.772	0.791
miR5809	Os10t0379100-01	miR5075	Os02t0161200-01	4530.OS10T0379100-01	4530.OS02T0161200-01	0	0	0	0	0	0	0	0.41	0.41
miR172	Os05t0121600-01	miR156	OS02t0139400-01	4530.OS05T0121600-01	4530.OS02T0139400-01	0	0	0	0	0	0	0	0.575	0.575
miR414	OS06t0605750-00	miR156	Os02t0139400-01	4530.OS06T0605750-00	4530.OS02T0139400-01	0	0	0	0	0	0	0	0.443	0.443
miR5788	OS03t0748700-01	miR5075	Os02t0138200-01	4530.OS03T0748700-01	4530.OS02T0138200-01	0	0	0	0	0	0	0	0.469	0.469
miR1860	OS07t0173400-01	miR5075	Os02t0138200-01	4530.OS07T0173400-01	4530.OS02T0138200-01	0	0	0	0	0	0	0	0.686	0.686
miR156	Os12t0197500-03	miR5075	Os02t0138200-01	4530.OS12T0197500-01	4530.OS02T0138200-01	0	0	0	0	0	0	0	0.597	0.597
miR414	OS02t0785900-00	miR414	Os02t0133300-01	4530.OS02T0785900-00	4530.OS02T0133300-01	0	0	0	0	0.665	0	0	0.064	0.673
miR2926	OS05t0143400-01	miR414	Os02t0133300-01	4530.OS05T0143400-01	4530.OS02T0133300-01	0	0	0	0	0.151	0	0	0.408	0.475
miR2919	OS07t0645200-01	miR414	Os02t0133300-01	4530.OS07T0645200-01	4530.OS02T0133300-01	0	0	0	0	0.651	0.116	0	0.057	0.683
miR2919	OS08t0404400-01	miR414	Os02t0133300-01	4530.OS08T0404400-01	4530.OS02T0133300-01	0	0	0	0	0.259	0	0	0.49	0.605
miR166	OS10t0456900-01	miR414	Os02t0133300-01	4530.OS10T0456900-01	4530.OS02T0133300-01	0	0	0	0	0.058	0	0	0.481	0.49
miR2925	OS10t0497000-01	miR414	Os02t0133300-01	4530.OS10T0497000-01	4530.OS02T0133300-01	0	0	0	0	0.112	0.812	0	0.715	0.948
miR393	Os05t0150500-00	miR414	Os02t0133300-01	4530.OS05T0150600-02	4530.OS02T0133300-01	0.06	0	0	0	0.098	0.174	0	0.407	0.529
miR5533	Os04t0569000-01	miR414	Os02t0133300-01	4530.OS04T0569000-01	4530.OS02T0133300-01	0	0	0	0	0.159	0.123	0	0.408	0.525
no	Os04t0307200-01	miR1858	Os02t0122800-02	4530.OS04T0307200-01	4530.OS02T0122800-02	0	0	0	0	0.05	0.054	0	0.621	0.629
miR1439	OS07t0673100-01	miR1858	Os02t0122800-02	4530.OS07T0673100-01	4530.OS02T0122800-02	0	0	0	0	0.058	0.099	0	0.462	0.503
miR530	OS08t0416400-01	miR1858	Os02t0122800-02	4530.OS08T0416400-01	4530.OS02T0122800-02	0	0	0	0	0.059	0.336	0	0.409	0.598
miR2102	Os10t0467600-01	miR1858	Os02t0122800-02	4530.OS10T0467600-01	4530.OS02T0122800-02	0	0	0	0	0.083	0.169	0	0.573	0.646
miR2102	Os07t0627000-01	no	Os02t0117700-01	4530.OS07T0627000-01	4530.OS02T0117700-01	0	0	0	0	0	0	0	0.419	0.419
no	Os08t0520900-00	no	Os02t0117700-01	4530.OS08T0520900-00	4530.OS02T0117700-01	0	0	0	0	0.164	0	0	0.675	0.717
miR5487	OS11t0600900-01	no	Os02t0117700-01	4530.OS11T0600900-01	4530.OS02T0117700-01	0	0	0	0	0.055	0	0	0.571	0.577
miR2931	Os03t0318500-01	no	Os02t0117700-01	4530.OS03T0318500-01	4530.OS02T0117700-01	0	0	0	0	0.085	0	0	0.41	0.437
miR2925	Os06t0229800-01	no	Os02t0117700-01	4530.OS06T0229800-01	4530.OS02T0117700-01	0	0	0	0	0.044	0	0	0.514	0.516
no	Os03t0401300-01	no	Os02t0117700-01	4530.OS03T0401300-01	4530.OS02T0117700-01	0	0	0	0	0.084	0	0.65	0.409	0.793
no	Os06t0194900-03	no	Os02t0117700-01	4530.OS06T0194900-03	4530.OS02T0117700-01	0	0	0	0	0.084	0	0.65	0.411	0.794
no	Os07t0616800-01	no	Os02t0117700-01	4530.OS07T0616800-01	4530.OS02T0117700-01	0	0	0	0	0.084	0	0.65	0.454	0.809
no	Os04t0307200-01	miR414	Os02t0114000-01	4530.OS04T0307200-01	4530.OS02T0114000-01	0.065	0	0	0	0.67	0	0	0	0.678
miR414	OS02t0133300-01	miR414	Os02t0114000-01	4530.OS02T0133300-01	4530.OS02T0114000-01	0.061	0	0	0	0.06	0.32	0	0.123	0.403
miR414	OS05t0151000-00	miR414	Os02t0114000-01	4530.OS05T0151000-00	4530.OS02T0114000-01	0	0	0	0	0.159	0.341	0	0.068	0.438
miR1858	Os12t0496900-01	miR414	Os02t0114000-01	4530.OS12T0496900-01	4530.OS02T0114000-01	0	0	0	0	0.043	0.543	0	0.073	0.559
miR5533	Os04t0569000-01	miR414	Os02t0114000-01	4530.OS04T0569000-01	4530.OS02T0114000-01	0.053	0	0	0	0.047	0.108	0	0.427	0.476
miR1858	OS02t0122800-02	miR5818	Os01t0970400-01	4530.OS02T0122800-02	4530.OS01T0970400-01	0	0	0	0	0.083	0.169	0	0.573	0.646
miR5788	OS03t0748700-01	miR5818	Os01t0970400-01	4530.OS03T0748700-01	4530.OS01T0970400-01	0	0	0	0	0	0	0	0.779	0.779
miR5077	OS07t0137900-01	miR5818	Os01t0970400-01	4530.OS07T0137900-01	4530.OS01T0970400-01	0	0	0	0	0	0.641	0	0.568	0.838
miR444	OS11t0518900-01	miR5818	Os01t0970400-01	4530.OS11T0518900-01	4530.OS01T0970400-01	0	0	0	0	0.054	0	0	0.451	0.458
miR5338	OS12t0574400-01	miR5818	Os01t0970400-01	4530.OS12T0574400-01	4530.OS01T0970400-01	0	0	0	0	0	0.115	0	0.407	0.452
miR5075	Os03t0123200-01	miR5818	Os01t0970400-01	4530.OS03T0123200-01	4530.OS01T0970400-01	0	0	0	0	0.233	0.303	0	0.147	0.504
miR5498	Os03t0218500-01	miR5818	Os01t0970400-01	4530.OS03T0218500-01	4530.OS01T0970400-01	0	0	0	0	0.058	0.205	0	0.273	0.408
no	Os03t0296400-03	miR5818	Os01t0970400-01	4530.OS03T0296400-01	4530.OS01T0970400-01	0	0	0	0	0.61	0.094	0.9	0.598	0.983
miR2102	Os10t0467600-01	miR5818	Os01t0970400-01	4530.OS10T0467600-01	4530.OS01T0970400-01	0	0	0	0.939	0.098	0	0.9	0.887	0.911
miR414	Os06t0526600-01	miR5818	Os01t0970400-01	4530.OS06T0526600-01	4530.OS01T0970400-01	0	0	0	0	0.1	0.157	0	0.341	0.456
miR414	OS03t0685600-01	miR5075	Os01t0924300-01	4530.OS03T0685600-01	4530.OS01T0924300-01	0	0	0.403	0.566	0.87	0	0	0	0.891
miR5834	OS03t0786700-01	miR5075	Os01t0924300-01	4530.OS03T0786700-01	4530.OS01T0924300-01	0	0	0	0	0.974	0	0	0	0.974
miR5809	OS05t0535800-00	miR5075	Os01t0924300-01	4530.OS05T0535800-00	4530.OS01T0924300-01	0	0	0	0	0.763	0.216	0	0.157	0.829
miR5075	OS05t0567400-01	miR5075	Os01t0924300-01	4530.OS05T0567400-01	4530.OS01T0924300-01	0	0	0	0	0.91	0.681	0	0.338	0.979
miR162	OS06t0192500-02	miR5075	Os01t0924300-01	4530.OS06T0192500-02	4530.OS01T0924300-01	0	0	0	0	0.679	0	0	0	0.679
miR156	OS06t0644600-01	miR5075	Os01t0924300-01	4530.OS06T0644600-01	4530.OS01T0924300-01	0	0	0	0	0.88	0	0	0.224	0.903
miR414	OS07t0603200-01	miR5075	Os01t0924300-01	4530.OS07T0603200-01	4530.OS01T0924300-01	0	0	0	0	0.913	0	0	0.611	0.965
miR1439	OS07t0673100-01	miR5075	Os01t0924300-01	4530.OS07T0673100-01	4530.OS01T0924300-01	0	0	0	0	0.879	0	0	0.654	0.956
miR814	OS09t0551300-02	miR5075	Os01t0924300-01	4530.OS09T0551300-02	4530.OS01T0924300-01	0	0	0	0	0.959	0	0	0.346	0.972
miR166	OS10t0456900-01	miR5075	Os01t0924300-01	4530.OS10T0456900-01	4530.OS01T0924300-01	0	0	0	0	0.327	0	0	0.168	0.416
miR2925	Os02t0591700-01	miR5075	Os01t0924300-01	4530.OS02T0591700-01	4530.OS01T0924300-01	0	0	0	0	0.377	0	0	0.1	0.415
miR3979	Os03t0343300-01	miR5075	Os01t0924300-01	4530.OS03T0343300-01	4530.OS01T0924300-01	0	0	0	0	0.903	0	0	0	0.903
miR5075	Os12t0604800-01	miR5075	Os01t0924300-01	4530.OS12T0604800-01	4530.OS01T0924300-01	0	0	0	0	0.471	0	0	0.06	0.481
miR414	Os06t0526600-01	miR5075	Os01t0924300-01	4530.OS06T0526600-01	4530.OS01T0924300-01	0	0	0	0	0.723	0.174	0	0.064	0.767
miR2919	Os03t0699200-01	miR5075	Os01t0924300-01	4530.OS03T0699200-01	4530.OS01T0924300-01	0	0	0	0	0.893	0.817	0	0	0.979
miR5818	OS01t0970400-01	miR2925	Os01t0911100-01	4530.OS01T0970400-01	4530.OS01T0911100-01	0	0	0	0	0.058	0.157	0	0.306	0.4
no	OS03t0261500-01	miR2925	Os01t0911100-01	4530.OS03T0261500-01	4530.OS01T0911100-01	0	0	0	0	0	0	0.9	0	0.9
miR5834	OS03t0786700-01	miR2925	Os01t0911100-01	4530.OS03T0786700-01	4530.OS01T0911100-01	0.071	0	0	0	0.443	0.102	0	0	0.494
miR414	OS05t0151000-00	miR2925	Os01t0911100-01	4530.OS05T0151000-00	4530.OS01T0911100-01	0	0	0	0	0.058	0.155	0.9	0.048	0.914
miR5075	OS05t0567400-01	miR2925	Os01t0911100-01	4530.OS05T0567400-01	4530.OS01T0911100-01	0	0	0	0	0.604	0.201	0	0.067	0.679
miR156	OS06t0644600-01	miR2925	Os01t0911100-01	4530.OS06T0644600-01	4530.OS01T0911100-01	0	0	0	0	0.686	0.155	0	0.05	0.725
miR414	OS07t0603200-01	miR2925	Os01t0911100-01	4530.OS07T0603200-01	4530.OS01T0911100-01	0	0	0	0	0.481	0.155	0	0	0.542
miR1439	OS07t0673100-01	miR2925	Os01t0911100-01	4530.OS07T0673100-01	4530.OS01T0911100-01	0	0	0	0	0.537	0.215	0	0.058	0.627
miR530	OS08t0416400-01	miR2925	Os01t0911100-01	4530.OS08T0416400-01	4530.OS01T0911100-01	0	0	0	0	0.126	0.097	0	0.555	0.618
miR444	OS12t0560400-01	miR2925	Os01t0911100-01	4530.OS12T0560400-01	4530.OS01T0911100-01	0	0	0	0	0.049	0.097	0.9	0	0.906
miR5075	Os01t0924300-01	miR2925	Os01t0911100-01	4530.OS01T0924300-01	4530.OS01T0911100-01	0	0	0	0	0.776	0.174	0	0	0.807
miR3979	Os03t0343300-01	miR2925	Os01t0911100-01	4530.OS03T0343300-01	4530.OS01T0911100-01	0	0	0	0	0.532	0.276	0	0.067	0.656
miR2102	Os10t0467600-01	miR2925	Os01t0911100-01	4530.OS10T0467600-01	4530.OS01T0911100-01	0	0	0	0	0.058	0.157	0	0.309	0.403
miR414	Os06t0526600-01	miR2925	Os01t0911100-01	4530.OS06T0526600-01	4530.OS01T0911100-01	0	0	0.446	0	0.101	0.096	0	0.204	0.593
miR2919	Os03t0699200-01	miR2925	Os01t0911100-01	4530.OS03T0699200-01	4530.OS01T0911100-01	0	0	0	0	0.792	0.299	0	0.12	0.86
miR5487	OS11t0600900-01	miR5821	Os01t0901300-01	4530.OS11T0600900-01	4530.OS01T0901300-01	0	0	0	0	0	0	0	0.452	0.452
miR1442	OS08t0307400-02	miR2868	Os01t0827200-01	4530.OS08T0307400-02	4530.OS01T0827200-01	0	0	0	0	0.1	0.213	0	0.451	0.577
miR6248	Os06t0660200-01	miR2868	Os01t0827200-01	4530.OS06T0660200-01	4530.OS01T0827200-01	0	0	0	0	0	0.342	0	0.252	0.486
miR2919	Os04t0550400-01	miR414	Os01t0779400-02	4530.OS04T0550400-01	4530.OS01T0779400-02	0	0	0	0	0.058	0.154	0	0.334	0.422
miR414	OS02t0114000-01	miR414	Os01t0779400-02	4530.OS02T0114000-01	4530.OS01T0779400-02	0	0	0	0	0.098	0	0	0.884	0.891
miR5075	OS11t0180600-01	miR414	Os01t0779400-02	4530.OS11T0180600-01	4530.OS01T0779400-02	0	0	0	0	0.058	0.322	0	0.557	0.692
miR393	Os05t0150500-00	miR414	Os01t0779400-02	4530.OS05T0150600-02	4530.OS01T0779400-02	0.065	0	0	0	0.056	0.205	0	0.26	0.411
miR1861	OS03t0129200-00	miR5075	Os01t0777800-01	4530.OS03T0129200-00	4530.OS01T0777800-01	0	0	0	0	0.044	0.33	0	0.147	0.405
no	OS03t0129900-01	miR531	Os01t0720300-01	4530.OS03T0129900-01	4530.OS01T0720300-00	0	0	0	0	0.881	0.812	0	0.343	0.984
miR164	OS03t0590700-01	miR531	Os01t0720300-01	4530.OS03T0590700-01	4530.OS01T0720300-00	0	0	0	0	0.232	0.438	0	0.102	0.578
no	OS03t0774200-01	miR531	Os01t0720300-01	4530.OS03T0774200-01	4530.OS01T0720300-00	0.182	0	0.442	0	0.877	0.816	0.9	0.609	0.999
miR5075	OS07t0108200-00	miR531	Os01t0720300-01	4530.OS07T0108200-00	4530.OS01T0720300-00	0	0	0	0	0.049	0	0	0.597	0.6
miR164	OS10t0571100-01	miR531	Os01t0720300-01	4530.OS10T0571100-01	4530.OS01T0720300-00	0	0	0	0	0.232	0.438	0	0.102	0.578
miR1846	OS10t0576000-01	miR531	Os01t0720300-00	4530.OS10T0576000-01	4530.OS01T0720300-00	0	0	0	0	0.858	0.814	0	0.153	0.975
miR5075	Os12t0604800-01	miR531	Os01t0720300-00	4530.OS12T0604800-01	4530.OS01T0720300-00	0.066	0	0	0	0.044	0.438	0	0.057	0.463
miR3979	Os02t0709400-01	miR5535	Os01t0706400-01	4530.OS02T0709400-01	4530.OS01T0706400-01	0	0	0	0	0	0.1	0	0.442	0.476
miR5809	OS10t0492900-01	miR5535	Os01t0706400-01	4530.OS10T0492900-01	4530.OS01T0706400-01	0	0	0	0	0	0	0.9	0	0.9
no	Os03t0780600-01	miR5535	Os01t0706400-01	4530.OS03T0780600-01	4530.OS01T0706400-01	0	0	0	0	0	0	0.9	0.054	0.901
miR5534	OS09t0438400-00	miR2925	Os01t0695100-01	4530.OS09T0438400-00	4530.OS01T0695100-01	0	0	0	0	0.065	0	0.9	0.256	0.924
miR3979	Os01t0717000-02	miR2925	Os01t0695100-01	4530.OS01T0717000-01	4530.OS01T0695100-01	0	0	0	0	0.054	0	0.9	0.354	0.933
miR2102	Os02t0523800-01	miR159	Os01t0665200-01	4530.OS02T0523800-01	4530.OS01T0665200-01	0	0	0	0	0.044	0.097	0	0.448	0.481
miR156	OS06t0127300-01	miR159	Os01t0665200-01	4530.OS06T0127300-01	4530.OS01T0665200-01	0	0	0	0	0	0.19	0	0.365	0.463
miR3979	Os10t0437500-01	miR159	Os01t0665200-01	4530.OS10T0437500-01	4530.OS01T0665200-01	0	0	0	0	0	0	0	0.565	0.565
miR5075	Os01t0924300-01	miR159	Os01t0665200-01	4530.OS03T0719800-01	4530.OS01T0665200-01	0	0	0	0	0	0	0	0.473	0.473
miR172	Os03t0309200-01	miR159	Os01t0665200-01	4530.OS03T0309200-01	4530.OS01T0665200-01	0	0	0	0	0	0	0	0.473	0.473
miR2102	Os02t0633400-01	miR159	Os01t0665200-01	4530.OS02T0633400-01	4530.OS01T0665200-01	0	0	0	0	0.044	0	0	0.561	0.562
miR444	Os04t0485000-01	miR159	Os01t0665200-01	4530.OS04T0485000-01	4530.OS01T0665200-01	0	0	0	0	0.047	0	0.9	0	0.9
miR6249	OS07t0619500-01	miR5075	Os01t0639600-01	4530.OS07T0619500-01	4530.OS01T0639600-01	0	0	0	0	0.102	0	0	0.611	0.635
miR172	Os02t0582400-02	miR156	Os01t0513900-01	4530.OS02T0582400-01	4530.OS01T0513900-01	0	0	0	0	0	0	0	0.62	0.62
miR1425	Os10t0499500-01	miR1858	Os01t0392100-01	4530.OS10T0499500-01	4530.OS01T0392100-01	0	0	0	0	0	0	0	0.569	0.569
miR5809	OS05t0128200-01	miR5075	Os01t0306900-01	4530.OS05T0128200-01	4530.OS01T0306900-01	0	0	0	0	0	0	0	0.548	0.548
miR5492	OS04t0517300-01	miR1848	Os01t0264600-00	4530.OS04T0517300-01	4530.OS01T0264600-00	0	0	0	0	0	0	0	0.407	0.407
miR5075	Os01t0924300-01	miR1848	Os01t0264600-00	4530.OS03T0719800-01	4530.OS01T0264600-00	0	0	0	0	0.044	0.156	0	0.342	0.422
miR172	Os03t0309200-01	miR1848	Os01t0264600-00	4530.OS03T0309200-01	4530.OS01T0264600-00	0	0	0	0	0	0.156	0	0.341	0.42
miR2102	Os02t0523800-01	miR1855	Os01t0252100-02	4530.OS02T0523800-01	4530.OS01T0252100-02	0	0	0	0	0	0.069	0	0.414	0.431
miR414	OS05t0151000-00	miR2925	Os01t0220300-01	4530.OS05T0151000-00	4530.OS01T0220300-01	0	0	0	0	0.098	0.455	0	0.165	0.553
miR396	OS05t0528200-01	miR2925	Os01t0220300-01	4530.OS05T0528200-01	4530.OS01T0220300-01	0.178	0	0	0	0.229	0.705	0	0.443	0.881
miR5809	OS05t0535800-00	miR2925	Os01t0220300-01	4530.OS05T0535800-00	4530.OS01T0220300-01	0.074	0	0	0	0.175	0.564	0	0.257	0.719
miR5075	OS10t0466700-01	miR2925	Os01t0220300-01	4530.OS10T0466700-01	4530.OS01T0220300-01	0	0	0	0	0.661	0.654	0	0.333	0.914
miR3979	Os03t0650700-01	miR2925	Os01t0220300-01	4530.OS03T0650700-01	4530.OS01T0220300-01	0.137	0	0	0	0.269	0.519	0	0.144	0.705
miR160	Os05t0101400-01	miR2925	Os01t0220300-01	4530.OS05T0101400-01	4530.OS01T0220300-01	0.156	0	0	0	0.436	0.705	0	0.443	0.911
miR1848	Os10t0552900-01	miR2925	Os01t0220300-01	4530.OS10T0552900-01	4530.OS01T0220300-01	0	0	0	0	0.063	0.688	0	0	0.695
miR5525	Os08t0457600-02	miR2925	Os01t0220300-01	4530.OS08T0457600-01	4530.OS01T0220300-01	0	0	0	0	0	0.469	0	0.044	0.47
no	Os02t0758000-01	no	Os01t0184100-01	4530.OS02T0758000-01	4530.OS01T0184100-01	0	0	0	0	0.853	0.048	0	0.496	0.923
no	Os06t0219500-00	no	Os01t0184100-01	4530.OS06T0219500-00	4530.OS01T0184100-01	0	0	0	0	0.76	0.048	0	0.77	0.942
no	OS04t0107900-02	no	Os01t0184100-01	4530.OS04T0107900-02	4530.OS01T0184100-01	0.048	0	0	0	0.241	0	0	0.301	0.451
miR426	Os03t0266300-03	no	Os01t0184100-01	4530.OS03T0266300-01	4530.OS01T0184100-01	0	0	0.446	0.838	0.763	0	0	0.771	0.806
miR528	Os06t0154200-01	miR1848	Os01t0174000-00	4530.OS06T0154200-01	4530.OS01T0174000-00	0	0	0	0	0	0	0	0.473	0.473
miR2102	Os02t0523800-01	miR1848	Os01t0174000-00	4530.OS02T0523800-01	4530.OS01T0174000-00	0	0	0	0	0	0	0	0.435	0.435
miR159	Os01t0665200-01	miR1848	Os01t0174000-00	4530.OS01T0665200-01	4530.OS01T0174000-00	0	0	0	0	0	0.446	0	0.282	0.585
miR818	OS01t0202500-01	miR1848	Os01t0174000-00	4530.OS01T0202500-01	4530.OS01T0174000-00	0	0	0	0	0.052	0.295	0	0.597	0.707
miR2926	Os02t0132500-01	miR1848	Os01t0174000-00	4530.OS02T0132500-01	4530.OS01T0174000-00	0	0	0	0	0	0	0	0.504	0.504
miR1848	Os01t0264600-00	miR1848	Os01t0174000-00	4530.OS01T0264600-00	4530.OS01T0174000-00	0	0	0	0	0	0	0	0.603	0.603
miR5075	Os01t0924300-01	miR1848	Os01t0174000-00	4530.OS03T0719800-01	4530.OS01T0174000-00	0	0	0	0	0	0.212	0	0.817	0.849
miR172	Os03t0309200-01	miR1848	Os01t0174000-00	4530.OS03T0309200-01	4530.OS01T0174000-00	0	0	0	0	0	0.212	0	0.603	0.673
no	Os04t0307200-01	miR156	Os01t0142500-01	4530.OS04T0307200-01	4530.OS01T0142500-01	0	0	0	0	0.063	0.053	0	0.517	0.533
miR2919	OS02t0710900-01	miR156	Os01t0142500-01	4530.OS02T0710900-01	4530.OS01T0142500-01	0	0	0	0	0.139	0.212	0	0.385	0.546
miR5498	Os03t0218500-01	miR156	Os01t0142500-01	4530.OS03T0218500-01	4530.OS01T0142500-01	0	0	0	0	0.173	0.319	0	0.102	0.45
miR164	Os12t0147800-01	miR156	Os01t0142500-01	4530.OS12T0147800-01	4530.OS01T0142500-01	0	0	0	0	0	0	0	0.43	0.43
no	Os11t0244200-01	no	Os01t0136000-00	4530.OS11T0244200-01	4530.OS01T0136000-00	0	0	0.446	0.888	0.34	0	0	0.77	0.424
no	OS04t0107900-02	no	Os01t0136000-00	4530.OS04T0107900-02	4530.OS01T0136000-00	0.048	0	0	0	0.424	0	0	0.1	0.463
no	Os02t0758000-01	no	Os01t0135800-01	4530.OS02T0758000-01	4530.OS01T0135800-01	0	0	0	0	0	0.048	0	0.563	0.566
no	Os06t0219500-00	no	Os01t0135800-01	4530.OS06T0219500-00	4530.OS01T0135800-01	0	0	0	0	0	0.048	0	0.773	0.774
miR414	OS07t0246200-03	no	Os01t0135800-01	4530.OS07T0246200-03	4530.OS01T0135800-01	0	0	0	0	0	0	0	0.403	0.403
miR1846	Os06t0288100-01	miR1427	Os01t0134700-01	4530.OS06T0288100-01	4530.OS01T0134700-01	0	0	0	0	0.378	0	0	0.102	0.418
miR419	OS09t0466900-02	miR1427	Os01t0134700-01	4530.OS09T0466900-02	4530.OS01T0134700-01	0	0	0	0	0	0	0	0.559	0.559
miR5075	OS02t0202400-01	no	Os01t0127600-01	4530.OS02T0202400-01	4530.OS01T0127600-01	0	0	0	0	0	0	0	0.475	0.475
miR426	Os03t0266300-03	no	Os01t0124401-01	4530.OS03T0266300-01	4530.OS01T0124401-01	0	0	0	0	0	0	0	0.427	0.426
miR812	Os06t0610350-01	miR164	OS06t0344900-00	4530.Os06t0610350-01	4530.OS06T0344900-00	0	0	0	0	0	0	0	0.515	0.515
miR159	OS06t0143900-01	no	OS07t0165000-01	4530.OS06T0143900-01	4530.OS07T0165000-01	0	0	0	0	0.603	0	0	0	0.603
miR1861	OS03t0129200-00	no	OS07t0165000-01	4530.OS03T0129200-00	4530.OS07T0165000-01	0.18	0	0	0	0.113	0	0	0.324	0.465
miR5075	OS02t0246300-00	no	OS05t0314100-02	4530.OS02T0246300-00	4530.OS05T0314100-02	0	0	0	0	0.729	0	0	0.068	0.736
no	OS02t0770800-01	miR5075	OS12t0604800-01	4530.OS02T0770800-01	4530.OS12T0604800-01	0.058	0	0	0	0.1	0	0.201	0.227	0.406
no	OS02t0770800-01	miR5075	OS06t0326700-01	4530.OS02T0770800-01	4530.OS06T0326700-01	0	0	0	0	0.056	0.07	0	0.439	0.464
miR5075	OS02t0221500-01	no	OS05t0314100-02	4530.OS02T0221500-01	4530.OS05T0314100-02	0	0	0	0	0.113	0.247	0.221	0.048	0.438
miR5075	OS10t0466700-01	no	OS05t0314100-02	4530.OS10T0466700-01	4530.OS05T0314100-02	0	0	0	0	0.552	0	0	0	0.552
no	OS06t0115500-01	no	OS12t0115000-00	4530.OS06T0115500-01	4530.OS07T0262200-02	0	0	0	0	0.581	0.053	0	0	0.586
no	OS11t0115350-01	no	OS12t0115000-00	4530.OS11T0115350-01	4530.OS12T0115000-00	0	0	0	0	0	0.982	0.814	0	0	0	0.814
no	OS04t0307200-01	no	OS05t0314100-02	4530.OS04T0307200-01	4530.OS05T0314100-02	0	0	0	0	0	0	0.086	0.799	0.601	0.349	0.945
no	OS08t0160500-01	no	OS07t0616800-01	4530.OS08T0160500-01	4530.OS07T0616800-01	0	0	0.051	0	0	0	0.058	0	0.101	0.374	0.43
no	OS02t0770800-01	no	OS03t0774200-01	4530.OS02T0770800-01	4530.OS03T0774200-01	0	0	0.187	0	0	0	0.06	0.261	0.423	0.295	0.728
no	OS02t0770800-01	miR444	OS03t0773800-01	4530.OS02T0770800-01	4530.OS03T0773800-01	0	0	0.18	0	0	0	0.059	0	0.418	0.342	0.664
miR395	OS03t0743900-01	no	OS02t0770800-01	4530.OS03T0743900-01	4530.OS02T0770800-01	0	0	0	0	0	0	0	0	0.489	0.144	0.543
no	Os03t0296400-03	no	Os01g0328400-01	4530.OS03T0296400-01	4530.OS01T0328400-01	0	0	0	0	0.341	0.216	0	0	0.461
no	Os05t0302700-01	no	Os01g0328400-01	4530.OS05T0302700-01	4530.OS01T0328400-01	0	0	0	0	0.503	0.054	0	0.228	0.605
miR444	OS12t0560400-01	no	Os01g0328400-01	4530.OS12T0560400-01	4530.OS01T0328400-01	0	0	0	0	0.064	0	0.594	0	0.603
miR2095	Os08t0169600-01	no	Os01g0328400-01	4530.OS08T0169600-01	4530.OS01T0328400-01	0	0	0	0	0	0.612	0	0	0.612
miR5075	Os03t0160100-01	no	Os01g0328400-01	4530.OS03T0160100-01	4530.OS01T0328400-01	0	0	0	0	0	0.077	0.306	0.476	0.635
miR156	Os06t0644600-01	no	Os01g0328400-01	4530.OS06T0644600-01	4530.OS01T0328400-01	0	0	0	0	0.105	0.612	0	0	0.637
miR444	Os04t0485000-01	no	Os01g0328400-01	4530.OS04T0485000-01	4530.OS01T0328400-01	0	0	0	0	0.058	0.379	0.595	0.075	0.751
miR5075	OS11t0180600-01	no	Os01g0328400-01	4530.OS11T0180600-01	4530.OS01T0328400-01	0	0	0	0	0.058	0.398	0.628	0.075	0.778
